# Supplementary material for: Early neurological deterioration in patients with minor stroke: A single-center study conducted in Vietnam
Source: PLoS One. 2025 May 19;20(5):e0323700. doi: 10.1371/journal.pone.0323700 (PMC12088008; doi:10.1371/journal.pone.0323700)
Supplement: S1 File — (XLSX) [file pone.0323700.s002.xlsx]

## Sheet: Sheet1
STT	Tuoi	Gioi	MaICD	HATT	HATr	TCLSngoaidiemNIHSS	Chongmatcap	Matthinhluccap	Songthingang	Songthidoc	Songthikhac	Daudau	Matthiluc	Roiloantrinho	Roiloannuot	NIHSS	Yeulietchan	Khiemkhuyetthankinhgaytanphe	Tonthuongbancauuuthe	CUASONHAPVIEN	SUYGIAMTHANKINHSOM	ThoidiemNIHSStang	SodiemNIHSStangthem	Yeutonguyco	Tanghuyetap	Rungcuongnhi	Daithaoduong	Tangcholesterolmau	Hutthuocla	Beophi	BMI	BenhDMVNMCTtruocday	TSSuytim	TiensuNMNTIA	TSVantimcohoc	mRSnen	TSVantimsinhhoc	Tieucau	INR	Fibrinogen	aPTTs	Cholesterol	HDLC	LDLC	Triglycerid	Ure	Cre	GOT	GPT
1	60	1	I63	130	80	2	2	2	2	2	2	2	2	2	2	2	1	1	0	5	2		#NULL!	1	2	2	2	2	1	2	21.8	2	2	2	2	0	2	341	1.03	2.46	29.2	5.13	0.9	2.98	2.75	4.2	78	16	20
2	65	0	I63	150	80	2	2	2	2	2	2	2	2	2	2	1	2	2	0	1	2		#NULL!	1	1	2	2	2	1	1	26.4	2	2	2	2	0	2	342	1.04	5.03	35	4.24	1.25	2.31	1.5	4.1	72	31	21
3	88	0	I63	140	80	1	1	2	2	2	2	2	2	2	2	1	2	2	0	5	2		#NULL!	1	1	2	2	2	2	2	24.1	2	1	2	2	0	2	264	1.06	2.82	28.9	3.9	1.04	2.22	1.44	5.1	55	17	8
4	43	0	I63	170	90	1	1	2	2	2	2	1	2	2	2	1	2	2	0	5	2		#NULL!	1	1	2	1	1	2	2	20.2	2	2	2	2	0	2	341	1.05	4.97	32.5	2.86	0.76	1.25	1.86	4.6	51	30	42
5	58	1	I63	150	80	2	2	2	2	2	2	2	2	2	2	1	2	2	0	3	1	2	4	1	1	2	1	2	1	2	24.5	2	2	2	2	0	2	190	0.88	3.26	33.3	4.81	1	2.94	1.91	4.4	80	12	9
6	63	0	I63	170	88	2	2	2	2	2	2	2	2	2	2	3	2	2	0	3	1	2	4	1	1	2	2	2	2	2	20	2	2	2	2	0	2	316	0.92	3.77	24.1	4.92	2.1	2.31	1.13	3.5	54	29	35
7	33	1	I63	130	80	1	1	2	2	2	2	2	2	2	2	0	2	2	0	4	2		#NULL!	1	2	2	2	2	1	2	24.8	2	2	2	2	0	2	276	0.97	3.7	24.6	4.81	1.19	3.09	1.16	6.9	57	34	34
8	71	1	I63	140	70	2	2	2	2	2	2	2	2	2	2	1	2	2	0	5	2		#NULL!	1	1	2	1	2	2	2	21.7	2	2	2	2	0	2	258	0.94	3.7	29.2	4.99	1.2	2.64	2.54	6.2	50	25	22
9	65	1	I63	134	80	2	2	2	2	2	2	2	2	2	2	2	2	2	0	4	2		#NULL!	1	1	2	1	2	1	1	27.2	2	2	2	2	0	2	187	1.03	3.23	29.9	4.24	1.18	2.34	1.58	5.2	93	29	28
10	64	1	I63	160	90	2	2	2	2	2	2	2	2	2	2	1	2	2	1	1	2		#NULL!	1	1	2	2	1	2	1	28.5	2	2	2	2	0	2	398	0.92	3.12	28.4	5.2	0.98	3.12	2.43	4.7	80	21	16
11	70	1	I63	150	95	2	2	2	2	2	2	2	2	2	2	1	2	2	0	1	2		#NULL!	2	2	2	2	2	2	2	21.8	2	2	2	2	0	2	222	0.96	2.76	31.7	3.39	0.8	2.06	1.17	5.1	78	34	41
12	76	0	I63	90	55	2	2	2	2	2	2	2	2	2	2	2	2	2	0	1	2		#NULL!	1	1	2	2	2	2	2	21.5	2	2	2	2	0	2	333	0.89	3.53	21.9	6.12	1.15	3.53	3.17	5.9	91	22	13
13	85	1	I63	150	70	2	2	2	2	2	2	2	2	2	2	2	1	2	1	2	2		#NULL!	1	1	2	2	2	2	2	22	2	2	2	2	0	2	278	0.97	4.69	27.6	5.66	0.95	4.05	1.45	4.4	71	22	26
14	27	0	I63	170	70	2	2	2	2	2	2	2	2	2	2	3	1	2	0	4	2		#NULL!	2	2	2	2	2	2	2	19.5	2	2	2	2	0	2	243	0.98	3.34	29.7	4.18	1.2	3	1.57	4.3	50	18	17
15	49	1	I63	130	70	2	2	2	2	2	2	2	2	2	2	1	2	2	0	5	2		#NULL!	2	2	2	2	2	2	2	23.3	2	2	2	2	0	2	284	0.95	4.73	31	4.53	0.8	3.16	1.25	4	91	17	28
16	75	0	I63	160	90	2	2	2	2	2	2	2	2	2	2	0	2	2	0	1	2		#NULL!	1	2	2	2	2	2	2	20.8	2	2	1	2	0	2	180	0.9	3.01	28.6	5.4	0.7	3.58	2.2	6	58	44	25
17	61	1	I63	140	70	2	2	2	2	2	2	2	2	2	2	2	2	2	0	4	2		#NULL!	2	2	2	2	2	2	2	24.5	2	2	2	2	0	2	265	0.99	3.6	31.5	6.32	0.93	3.45	4.27	4.5	75	17	18
18	60	1	I63	140	80	2	2	2	2	2	2	2	2	2	2	2	2	2	0	4	2		#NULL!	1	1	2	1	2	2	1	25.7	2	2	2	2	0	2	474	0.89	3.44	30.3	5.8	0.76	3.4	2.9	6.6	78	20	24
19	50	1	I63	130	90	2	2	2	2	2	2	2	2	2	2	3	1	2	0	3	2		#NULL!	2	2	2	2	2	2	2	20.8	2	2	2	2	0	2	291	0.94	2.66	28.6	6.27	1.3	3.51	3.22	4.7	86	44	27
20	46	1	I63	130	70	2	2	2	2	2	2	2	2	2	2	3	1	1	1	5	2		#NULL!	1	1	2	2	2	2	1	27.5	2	2	2	2	0	2	243	0.96	3.16	24.2	4.44	0.97	1.91	3.43	3.9	81	14	25
21	73	0	I63	195	110	2	2	2	2	2	2	2	2	2	2	1	2	2	0	5	2		#NULL!	1	1	2	2	2	2	2	22.2	2	2	2	2	0	2	287	0.96	4.1	27.3	4.97	0.98	3.22	1.62	8.4	82	20	17
22	63	1	I63	150	90	2	2	2	2	2	2	2	2	2	2	1	2	2	0	3	2		#NULL!	2	2	2	2	2	2	2	22.4	2	2	2	2	0	2	300	0.9	3.37	25.3	3.63	0.97	1.48	2.59	4.6	64	40	34
23	51	1	I63	140	90	1	1	2	2	2	2	2	2	2	2	1	2	2	0	5	2		#NULL!	1	2	2	2	2	1	2	23.7	2	2	2	2	0	2	287	0.86	2.54	26.3	4.94	1.47	2.1	3.02	4.2	81	35	42
24	64	1	I63	140	90	2	2	2	2	2	2	2	2	2	2	0	2	2	0	4	2		#NULL!	1	1	2	2	2	1	2	22.3	2	2	2	2	0	2	238	0.93	2.99	25.6	3.2	1.3	1.8	0.8	6	81	21	18
25	54	1	I63	140	90	2	2	2	2	2	2	2	2	2	2	1	2	2	0	5	2		#NULL!	1	1	2	2	2	2	1	25.9	2	2	1	2	0	2	247	0.92	3.88	26.9	5.21	0.84	3.37	2.19	7	99	10	14
26	66	0	I63	150	80	2	2	2	2	2	2	2	2	2	2	3	1	1	0	4	2		#NULL!	1	1	2	2	2	2	2	20	2	2	2	2	0	2	254	0.94	5.6	29.2	4.76	1.05	2.6	2.45	4.4	70	32	28
27	48	1	I63	130	50	2	2	2	2	2	2	2	2	2	2	1	2	2	0	3	2		#NULL!	1	1	2	1	2	1	1	27.2	2	2	2	2	0	2	369	0.9	2.77	31.9	3.41	0.91	1.29	2.68	3.9	63	16	27
28	52	1	I63	165	99	2	2	2	2	2	2	2	2	2	2	2	2	2	0	5	2		#NULL!	1	1	2	2	2	1	2	21.4	2	2	2	2	0	2	317	1.02	3.18	33.2	6.38	0.85	4.88	1.44	3.5	74	24	28
29	52	1	I63	150	80	2	2	2	2	2	2	2	2	2	2	2	2	2	0	1	2		#NULL!	2	2	2	2	2	2	2	20.5	2	2	2	2	0	2	251	0.99	1.71	29.8	4.6	0.74	2.49	3.01	2.7	69	24	34
30	67	1	I63	130	70	2	2	2	2	2	2	2	2	2	2	5	1	1	0	1	2		#NULL!	2	2	2	2	2	2	2	23.5	2	2	2	2	0	2	219	0.91	3.99	25.1	3.85	0.91	2.1	1.84	4.8	85	34	27
31	67	1	I63	199	100	2	2	2	2	2	2	2	2	2	2	1	2	2	0	2	2		#NULL!	1	1	2	2	2	2	2	23.6	2	2	2	2	0	2	271	0.87	3.1	28.3	4.77	0.75	2.52	4.87	5.3	100	24	16
32	79	0	I63	170	80	2	2	2	2	2	2	2	2	2	2	2	1	2	0	5	2		#NULL!	1	1	2	1	2	2	2	24.7	2	2	2	2	0	2	289	0.9	4.26	32.2	6.2	0.9	3.4	3.2	4.6	60	18	7
33	32	1	I63	130	80	2	2	2	2	2	2	2	2	2	2	2	1	1	0	2	2		#NULL!	1	2	2	2	2	2	2	20.1	2	2	1	2	0	2	265	1.06	2.88	27.3	5.35	1.14	3.5	1.57	4.7	78	23	15
34	32	1	I63	183	136	2	2	2	2	2	2	2	2	2	2	4	1	1	1	3	2		#NULL!	1	1	2	2	2	2	2	24.5	2	2	2	2	0	2	257	0.98	3.61	25.4	6.03	0.91	2.92	4.85	6.8	107	15	26
35	75	1	I63	156	94	2	2	2	2	2	2	2	2	2	2	1	2	1	0	4	2		#NULL!	1	1	2	1	2	2	1	27.9	2	2	2	2	0	2	258	0.93	3.46	27.3	4.89	0.92	3.02	2.08	5.6	89	20	19
36	68	1	I63	140	80	2	2	2	2	2	2	2	2	2	2	2	1	2	1	5	2		#NULL!	1	1	2	1	2	2	2	20.9	2	2	2	2	0	2	273	0.96	3.46	27.9	4.46	1.05	2.41	2.19	4.2	73	30	22
37	62	0	I63	145	95	2	2	2	2	2	2	2	2	2	2	1	2	2	0	1	2		#NULL!	2	2	2	2	2	2	2	22.4	2	2	2	2	0	2	227	0.95	2.15	25.5	4.2	0.95	1.29	4.31	6.2	73	16	18
38	67	1	I63	140	100	2	2	2	2	2	2	2	2	2	2	0	2	2	0	4	2		#NULL!	2	2	2	2	2	2	2	24.4	2	2	2	2	0	2	212	1.14	3.02	30	3.93	1.96	1.65	0.7	6.2	97	33	29
39	72	0	I63	145	100	1	1	2	2	2	2	2	2	2	2	0	2	2	0	4	2		#NULL!	1	1	2	2	2	2	2	20.8	2	2	2	2	0	2	577	0.86	3.22	23.9	5.79	1.53	3.21	2.08	7.9	47	21	29
40	18	1	I63	110	70	1	1	2	2	2	2	2	2	2	2	0	2	2	0	5	2		#NULL!	2	2	2	2	2	2	2	20.2	2	2	2	2	0	2	427	1.04	3.51	27.5	6	0.9	4.4	2.6	3.6	69	10	4
41	71	0	I63	140	80	1	1	2	2	2	2	2	2	2	2	0	2	2	0	1	2		#NULL!	1	1	2	2	2	2	2	21.5	2	2	2	2	0	2	229	1.13	3.9	24.1	3.6	1.17	1.83	1.32	7.8	64	23	8
42	68	1	I63	150	90	2	2	2	2	2	2	2	2	2	2	1	2	2	0	5	2		#NULL!	2	2	2	2	2	2	2	24	2	2	2	2	0	2	218	0.98	3.26	30.5	4.65	1.15	2.74	1.68	5.8	81	15	17
43	56	1	I63	150	90	2	2	2	2	2	2	2	2	2	2	1	2	2	0	5	2		#NULL!	1	1	2	1	2	1	2	21.3	2	2	2	2	0	2	591	1.14	6.55	26.4	3.82	0.96	1.56	2.86	6.2	103	12	14
44	71	1	I63	160	80	2	2	2	2	2	2	2	2	2	2	2	1	1	1	4	2		#NULL!	2	2	2	2	2	2	2	21.9	2	2	2	2	0	2	267	0.95	3.74	27.5	4.89	0.93	2.83	2.49	8.1	93	24	22
45	29	1	I63	150	90	2	2	2	2	2	2	2	2	2	2	0	2	2	0	5	2		#NULL!	1	2	2	2	2	1	2	23.2	2	2	2	2	0	2	150	0.94	4.37	33.5	5.47	1.3	3.47	1.53	5.7	88	19	19
46	37	1	I63	147	80	1	1	2	2	2	2	2	2	2	2	0	2	2	0	5	2		#NULL!	2	2	2	2	2	2	2	23	2	2	2	2	0	2	218	1.13	2.69	28.6	5.42	0.81	3.29	2.91	4.5	83	24	51
47	59	0	I63	130	80	2	2	2	2	2	2	2	2	2	2	1	2	2	0	2	2		#NULL!	1	2	1	2	2	2	2	19.1	2	2	2	2	0	2	273	0.95	3.39	30	5.11	0.89	3.52	1.53	6.8	92	30	32
48	71	0	I63	160	80	2	2	2	2	2	2	2	2	2	2	1	2	2	1	4	2		#NULL!	1	1	1	2	2	2	2	23	2	2	2	2	0	2	214	0.93	2.91	31.7	6.05	1.54	4.04	1.03	6.2	70	26	28
49	73	1	I63	139	78	2	2	2	2	2	2	2	2	2	2	2	1	1	0	5	2		#NULL!	1	2	1	2	2	2	2	24.3	2	2	2	2	0	2	227	1.03	1.78	23.5	3.15	1.25	0.92	2.15	10.2	144	66	70
50	65	1	I63	130	80	2	2	2	2	2	2	2	2	2	2	1	2	2	0	5	2		#NULL!	2	2	2	2	2	2	2	23.4	2	2	2	2	0	2	280	0.98	4.82	34.2	3.56	0.76	1.86	2.07	3.4	80	17	12
51	53	1	I63	140	100	2	2	2	2	2	2	2	2	2	2	3	1	1	0	4	2		#NULL!	1	1	2	2	1	2	2	23.6	2	2	2	2	0	2	305	1.01	2.23	31.4	7.46	1.32	4.94	2.63	6.2	82	19	18
52	60	1	I63	190	140	2	2	2	2	2	2	2	2	2	2	2	2	2	0	3	2		#NULL!	1	1	2	1	1	2	2	22.7	2	2	2	2	0	2	185	1.01	2.72	32.7	2.89	0.83	1.56	1.1	3.8	69	19	24
53	73	0	I63	150	90	2	2	2	2	2	2	2	2	2	2	2	1	1	0	5	1	4	1	1	2	2	2	1	2	1	19.5	2	2	2	2	0	2	331	1	4.1	28.8	6.02	1.49	4.11	0.93	3.7	65	25	11
54	47	1	I63	160	112	2	2	2	2	2	2	2	2	2	2	3	1	1	1	5	2		#NULL!	1	1	2	2	1	1	1	27.3	2	2	2	2	0	2	187	0.96	3.37	27	12.46	0.71	1.89	16.74	4.5	57	37	18
55	58	1	I63	130	80	2	2	2	2	2	2	2	2	2	2	3	1	1	0	3	2		#NULL!	1	2	2	1	1	1	2	20.3	2	2	2	2	0	2	248	0.93	2.6	26.4	3.35	1.14	1.76	0.98	3	65	47	32
56	45	1	I63	170	100	2	2	2	2	2	2	2	2	2	2	5	1	1	0	2	2		#NULL!	1	1	2	2	1	1	2	21.3	2	2	2	2	0	2	292	0.9	2.63	26.9	4.76	0.96	2.06	3.83	6.4	92	20	40
57	63	1	I63	170	100	2	2	2	2	2	2	2	2	2	2	3	1	1	0	5	2		#NULL!	1	1	2	2	1	2	2	24.3	2	2	2	2	0	2	300	0.95	4.55	29.8	8.55	1.35	6.51	1.51	5.4	81	36	43
58	74	1	I63	140	80	2	2	2	2	2	2	2	2	2	2	3	2	2	0	4	2		#NULL!	1	1	2	2	1	2	2	23.2	2	2	2	2	0	2	232	0.93	3.89	29.7	6.97	0.69	2.08	11.18	5.2	84	21	19
59	66	0	I63	130	80	2	2	2	2	2	2	2	2	2	2	3	2	2	0	5	2		#NULL!	1	1	2	2	1	2	2	22	2	2	2	2	0	2	314	1	3.07	30.1	4.94	1.35	2.46	2.48	7.5	76	24	30
60	67	0	I63	140	80	1	1	2	2	2	2	2	2	2	2	1	2	2	0	4	2		#NULL!	1	1	2	2	1	2	2	24	2	2	2	2	0	2	293	0.89	2.91	25.9	4.04	1.3	1.8	2.06	8	58	15	20
61	89	0	I63	130	80	2	2	2	2	2	2	2	2	2	2	2	2	2	1	3	2		#NULL!	1	1	2	2	1	2	2	21.5	2	2	2	2	0	2	232	0.95	3.48	28.9	6.02	0.98	3.39	3.62	4.8	63	18	12
62	72	1	I63	130	80	2	2	2	2	2	2	2	2	2	2	1	2	2	0	4	2		#NULL!	1	1	2	2	1	2	2	19.1	2	2	1	2	1	2	217	0.97	2.4	31.3	5.92	0.93	2.87	6.36	5.9	108	35	37
63	73	1	I63	125	80	1	1	2	2	2	2	2	2	2	2	1	2	2	0	1	2		#NULL!	1	2	2	2	1	1	2	21.2	2	1	2	2	0	2	285	1.12	3.26	30.8	7.4	1.3	4.4	5.2	7.2	127	26	28
64	73	0	I63	160	100	2	2	2	2	2	2	2	2	2	2	2	1	2	0	4	2		#NULL!	1	1	2	2	1	2	1	25.2	2	2	2	2	0	2	209	0.99	3.26	32	4.7	1.31	2.45	2.07	3.7	44	18	13
65	44	1	I63	180	110	2	2	2	2	2	2	2	2	2	2	3	2	2	0	5	2		#NULL!	1	1	2	1	1	2	2	24.9	2	2	2	2	0	2	207	0.98	2.3	24.8	9	1.64	6.01	6.11	6.8	78	13	17
66	72	1	I63	130	70	1	1	2	1	2	2	2	2	2	2	1	2	2	0	4	2		#NULL!	1	1	2	1	1	2	1	26.3	2	2	2	2	0	2	214	1.04	3.37	28	3.04	1	1.36	1.49	4.9	94	25	10
67	85	0	I63	130	70	2	2	2	2	2	2	2	2	2	2	3	2	2	0	4	2		#NULL!	2	2	2	2	2	2	2	18.6	2	2	2	2	0	2	285	0.91	3.6	26.8	4.33	0.92	2.32	2.39	7.9	83	24	16
68	55	1	I63	145	90	2	2	2	2	2	2	2	2	2	2	2	2	2	0	2	2		#NULL!	2	2	2	2	2	2	2	21.5	2	2	2	2	0	2	266	1.01	3	27.4	5.28	1.08	3.01	2.62	7.9	61	34	46
69	57	1	I63	150	80	2	2	2	2	2	2	2	2	2	2	3	2	2	0	1	2		#NULL!	2	2	2	2	2	2	2	22	2	2	2	2	0	2	202	0.97	2.2	33.2	5.34	2.09	2.77	1.05	4.6	74	29	23
70	71	0	I63	170	90	2	2	2	2	2	2	2	2	2	2	3	2	2	0	5	2		#NULL!	1	1	2	2	2	2	2	24.4	2	2	2	2	0	2	252	0.98	4.19	30.1	3.96	1.05	2.25	1.45	6.4	74	16	11
71	65	1	I63	181	113	2	2	2	2	2	2	2	2	2	2	2	2	2	0	3	2		#NULL!	2	2	2	2	2	2	2	22.5	2	2	2	2	0	2	308	0.92	3.86	24.6	7.26	1.01	4.85	5.92	4.9	79	23	23
72	65	1	I63	150	100	2	2	2	2	2	2	2	2	2	2	4	2	2	0	3	2		#NULL!	1	1	2	2	2	2	2	21.8	2	2	2	2	0	2	320	0.8	3.2	23.4	5	1.11	3.21	1.5	5.2	53	15	19
73	56	1	I63	129	70	2	2	2	2	2	2	2	2	2	2	2	2	2	0	2	2		#NULL!	1	1	2	1	2	2	2	22.4	2	2	2	2	0	2	241	1.03	2.68	30	6.8	6.97	4.4	4.8	4.1	71	34	38
74	77	1	I63	160	95	2	2	2	2	2	2	2	2	2	2	1	2	2	1	5	2		#NULL!	1	1	2	2	2	2	2	21.4	2	2	2	2	0	2	237	0.98	2.48	29.4	3.4	1	1.78	1.36	4.3	88	33	21
75	54	1	I63	140	80	2	2	2	2	2	2	2	2	2	2	3	1	2	1	5	2		#NULL!	1	1	2	2	2	2	2	24	2	2	2	2	0	2	248	0.95	3.64	34.5	5.88	0.85	1.05	6.8	5.3	127	22	29
76	63	0	I63	140	60	2	2	2	2	2	2	2	2	2	2	2	1	2	1	2	2		#NULL!	2	2	2	2	2	2	2	18.7	2	2	2	2	0	2	450	0.89	3.4	27.9	5.5	0.98	3.5	2.3	8.3	48	23	23
77	54	1	I63	120	80	2	2	2	2	2	2	2	2	2	2	1	1	2	0	5	2		#NULL!	1	2	2	2	2	1	2	22.3	2	2	2	2	0	2	237	1	2.62	28.7	4.37	1.08	2.22	2.84	5.5	72	26	29
78	44	1	I63	190	120	2	2	2	2	2	2	2	2	2	2	5	1	2	0	1	2		#NULL!	1	1	2	2	2	2	2	21.7	2	2	1	2	1	2	248	0.96	2.52	31.2	3.91	0.76	1.64	1.16	4.4	68	28	35
79	45	1	I63	170	120	2	2	2	2	2	2	2	2	2	2	2	1	2	1	5	2		#NULL!	1	2	2	1	2	2	2	21	2	2	2	2	0	2	269	0.95	2.95	29.3	3.74	0.94	2.05	1.65	5.5	66	20	24
80	39	1	I63	140	70	2	2	2	2	2	2	2	2	2	2	2	2	2	0	5	2		#NULL!	2	2	2	2	2	2	2	22.5	2	2	2	2	0	2	260	1.05	4.92	28.7	5.3	0.9	3.3	2	7.2	73	19	38
81	41	1	I63	166	116	2	2	2	2	2	2	2	2	2	2	3	2	2	0	4	2		#NULL!	1	1	2	2	2	2	2	24.5	2	2	2	2	0	2	281	1	3.6	29.2	4.3	0.7	2.41	2.2	5.3	59	28	38
82	80	1	I63	120	85	2	2	2	2	2	2	2	2	2	2	2	2	2	0	3	2		#NULL!	1	1	2	2	2	2	2	21.8	2	2	2	2	0	2	257	0.93	2.72	29.8	4.63	1.65	2.49	1.08	6.8	93	14	9
83	62	1	I63	140	80	2	2	2	2	2	2	2	2	2	2	2	2	2	0	4	2		#NULL!	1	2	2	2	2	2	1	26.7	2	2	2	2	0	2	305	0.94	3.46	29.5	4.6	0.9	2.16	6.27	5.5	98	23	16
84	87	0	I63	140	80	2	2	2	2	2	2	2	2	2	2	1	2	2	0	4	2		#NULL!	1	1	2	2	2	2	1	26.6	2	2	2	2	0	2	278	0.95	5.22	32.9	5.1	1.07	2.54	3.28	6.4	91	20	16
85	58	1	I63	140	90	2	2	2	2	2	2	2	2	2	2	3	1	1	0	5	2		#NULL!	1	1	2	2	2	2	2	24.2	2	2	2	2	0	2	209	0.96	3.64	27.2	4.61	0.77	3.17	1.48	4.8	73	18	22
86	64	0	I63	120	70	2	2	2	2	2	2	2	2	2	2	2	2	2	0	4	2		#NULL!	2	2	2	2	2	2	2	20.3	2	2	2	2	0	2	350	0.95	2.4	30	4.7	1.13	2.11	3.21	4.9	45	15	13
87	71	0	I63	140	80	2	2	2	2	2	2	2	2	2	2	1	2	2	0	5	2		#NULL!	1	1	2	2	2	2	2	19.5	2	2	2	2	0	2	328	0.94	3.95	24.5	5.4	0.9	3.6	2.8	6.6	59	23	14
88	64	0	I63	160	100	2	2	2	2	2	2	2	2	2	2	1	2	2	0	1	2		#NULL!	1	1	2	2	2	2	2	23.4	2	2	2	2	0	2	251	0.95	3.53	25.7	4.69	1.41	2.71	1.26	5.4	56	16	20
89	67	1	I63	140	80	2	2	2	2	2	2	2	2	2	2	0	2	2	0	4	2		#NULL!	1	1	2	2	2	2	2	21.4	2	2	2	2	0	2	227	1.01	2.74	28.5	4.74	1.55	2.76	0.97	4.4	89	29	23
90	62	0	I63	135	85	1	1	2	2	2	2	2	2	2	2	1	2	2	0	5	2		#NULL!	1	1	2	2	2	2	2	20	2	2	2	2	0	2	249	0.9	3.41	24.6	7.27	1.43	4.07	3.9	5	56	27	26
91	59	1	I63	210	130	2	2	2	2	2	2	2	2	2	2	1	2	2	0	4	1	3	1	1	1	2	2	2	2	2	24.8	2	2	2	2	0	2	281	0.88	2.3	30.4	5.91	1.34	3.07	3.31	4.7	99	27	30
92	61	1	I63	140	80	2	2	2	2	2	2	2	2	2	2	2	2	2	0	4	2		#NULL!	1	1	2	2	2	2	2	23.4	2	2	2	2	0	2	221	1.02	2.66	34.8	6.3	0.83	4.2	4.86	4.1	80	65	110
93	67	0	I63	140	80	2	2	2	2	2	2	2	2	2	2	3	1	1	0	5	2		#NULL!	1	1	2	2	2	2	2	23.4	2	2	2	2	0	2	244	1.02	2.66	30	5.6	0.95	3.8	3.2	4.5	75	16	26
94	60	1	I63	130	75	2	2	2	2	2	2	2	2	2	2	1	2	2	0	4	2		#NULL!	1	1	2	2	2	2	2	22.2	2	2	2	2	0	2	364	0.93	2.53	29.9	5.93	1.42	3.51	2.2	5.1	59	25	23
95	58	1	I63	160	90	2	2	2	2	2	2	2	2	2	2	4	1	1	1	5	2		#NULL!	1	1	2	2	2	2	2	20.8	2	2	2	2	0	2	299	0.95	3.33	33.8	6.86	1	3.96	4.18	4.5	69	26	38
96	56	1	I63	150	100	2	2	2	2	2	2	2	2	2	2	4	1	1	0	5	2		#NULL!	1	1	2	2	2	2	2	23.9	2	2	2	2	0	2	329	0.98	4	34.3	6.9	0.76	5	2.1	5.5	85	18	25
97	77	1	I63	140	80	2	2	2	2	2	2	2	2	2	2	2	2	2	0	5	2		#NULL!	2	2	2	2	2	2	2	21.7	2	2	2	2	0	2	312	0.87	3.95	28.3	4.41	1.06	2.67	1.49	5.3	88	26	15
98	65	1	I63	216	125	2	2	2	2	2	2	2	2	2	2	2	2	2	0	3	2		#NULL!	1	1	2	2	2	2	2	22	2	2	2	2	0	2	275	0.91	3.64	30.9	5.71	1.35	3.73	1.39	8.1	98	29	29
99	55	1	I63	150	90	2	2	2	2	2	2	2	2	2	2	2	2	2	0	2	2		#NULL!	1	1	2	2	2	2	2	21	2	2	2	2	0	2	254	0.89	2.52	28.7	5.47	0.93	3.08	3.21	5.3	98	20	19
100	81	1	I63	140	80	2	2	2	2	2	2	2	2	2	2	1	2	2	0	5	2		#NULL!	2	2	2	2	2	2	2	21.6	2	2	2	2	0	2	228	0.96	3.23	31.2	6.68	1.71	4.41	1.66	3.7	78	25	19
101	60	0	I63	160	90	2	2	2	2	2	2	2	2	2	2	1	2	2	0	5	2		#NULL!	2	2	2	2	2	2	2	22.9	2	2	2	2	0	2	241	1.04	3.37	29.7	4.52	1.01	2.08	4.96	3	44	14	13
102	66	1	I63	160	80	2	2	2	2	2	2	2	2	2	2	4	1	1	0	4	2		#NULL!	2	2	2	2	2	2	2	20	2	2	2	2	0	2	254	0.94	3.16	28.9	3.91	1.01	2.05	1.87	5.4	76	23	14
103	66	1	I63	170	90	2	2	2	2	2	2	2	2	2	2	1	2	2	0	5	2		#NULL!	1	1	2	2	2	2	2	22	2	2	2	2	0	2	170	1.11	3.04	27.4	4.96	1.12	2.66	2.59	9.2	107	17	14
104	67	1	I63	180	120	2	2	2	2	2	2	2	2	2	2	2	2	2	0	4	2		#NULL!	1	1	2	2	2	2	1	25.3	2	2	2	2	0	2	240	0.94	3.05	29.7	5.4	0.9	4.2	2.7	5.7	70	22	24
105	48	1	I63	170	80	2	2	2	2	2	2	2	2	2	2	2	2	2	0	5	2		#NULL!	1	2	2	1	2	2	2	22.2	2	2	2	2	0	2	229	0.92	3.57	26.7	6.1	0.9	4.3	2.8	5.1	81	15	17
106	77	0	I63	125	80	2	2	2	2	2	2	2	2	2	2	1	2	2	0	3	2		#NULL!	1	1	2	2	2	2	2	20	2	2	2	2	0	2	252	0.89	3.6	26	5	1.18	2.85	2.14	5.1	71	18	16
107	69	0	I63	140	80	2	2	2	2	2	2	2	2	2	2	2	2	2	0	1	2		#NULL!	1	1	2	2	2	2	2	24.9	2	2	2	2	0	2	265	0.96	3.27	28.9	4.19	1.19	1.65	2.97	3.1	72	19	18
108	59	1	I63	190	110	2	2	2	2	2	2	2	2	2	2	1	2	2	0	3	2		#NULL!	1	1	2	2	2	2	2	23.2	2	2	2	2	0	2	294	1	3.82	29.5	5.39	1.21	3.62	1.24	4.1	74	17	8
109	69	1	I63	130	80	2	2	2	2	2	2	2	2	2	2	1	2	2	0	5	2		#NULL!	1	1	2	2	2	2	2	23.4	2	2	2	2	0	2	382	1.02	3.56	41.6	6.31	1.13	3.47	3.76	4.7	80	21	21
110	68	1	I63	140	80	2	2	2	2	2	2	2	2	2	2	1	2	2	0	2	2		#NULL!	1	1	2	2	2	2	2	20.5	2	2	2	2	0	2	310	0.96	3.27	32.1	5.51	0.93	2.67	4.21	5.2	93	22	17
111	69	1	I63	120	80	2	2	2	2	2	2	2	2	2	2	4	1	1	1	2	2		#NULL!	1	1	2	1	2	2	2	22.6	2	2	2	2	0	2	328	0.89	3.81	24.3	4.3	0.71	1.21	9.12	6.2	61	14	20
112	63	0	I63	140	80	2	2	2	2	2	2	2	2	2	2	2	2	2	0	2	2		#NULL!	1	1	2	1	2	2	2	20.8	2	2	2	2	0	2	341	0.97	4.61	27.6	5.18	1.82	2.89	0.97	5.6	44	23	23
113	60	0	I63	170	100	2	2	2	2	2	2	2	2	2	2	1	2	2	0	5	2		#NULL!	1	1	2	2	2	2	2	22.8	2	2	2	2	0	2	296	0.95	2.2	33	7.2	0.64	4.4	3.1	4.4	52	21	16
114	74	1	I63	140	80	2	2	2	2	2	2	2	2	2	2	3	1	2	1	1	2		#NULL!	1	1	2	1	2	2	2	23	2	2	2	2	0	2	253	0.91	3.49	27.1	5.66	1.3	1.92	1.15	6.1	106	14	14
115	64	1	I63	157	83	2	2	2	2	2	2	2	2	2	2	3	1	2	1	5	2		#NULL!	1	2	2	2	2	1	2	24.5	2	2	2	2	0	2	272	0.9	3.22	30.4	5.39	1.76	3.25	0.83	6.4	74.4	39	45
116	77	1	I63	160	80	2	2	2	2	2	2	2	2	2	2	3	1	1	1	2	2		#NULL!	1	2	2	2	2	1	1	25.2	2	2	2	2	0	2	190	0.99	3.53	31.2	4.34	1.21	2.33	1.75	6.2	79	16	8
117	55	1	I63	160	90	2	2	2	2	2	2	2	2	2	2	2	1	1	0	3	2		#NULL!	1	2	2	2	2	1	2	22.7	2	2	2	2	0	2	299	1.04	3.65	33.1	4.05	0.83	2.53	1.51	2	48	12	13
118	76	1	I63	140	90	2	2	2	2	2	2	2	2	2	2	3	1	1	0	5	2		#NULL!	1	2	2	2	2	1	2	21.6	2	2	2	2	0	2	263	1.04	3.22	32	4.49	0.93	2.74	1.8	3.7	72	21	16
119	62	1	I63	165	94	2	2	2	2	2	2	2	2	2	2	2	2	2	0	5	2		#NULL!	1	1	2	2	2	2	2	22.8	2	2	2	2	0	2	200	0.96	2.63	24.6	5.7	0.9	3.2	3	4.8	78	18	19
120	64	1	I63	130	90	2	2	2	2	2	2	2	2	2	2	2	1	1	1	3	2		#NULL!	1	2	2	2	2	1	2	19.8	2	2	2	2	0	2	241	1.01	2.99	27.9	4.1	0.9	2.7	2.3	3.3	69	35	28
121	75	1	I63	150	70	2	2	2	2	2	2	2	2	2	2	2	1	1	0	1	2		#NULL!	1	1	2	2	2	2	2	23.9	2	2	2	2	0	2	287	0.85	2.81	28	5.28	1.01	3.12	6.06	9.1	103	29	25
122	84	0	I63	140	90	2	2	2	2	2	2	2	2	2	2	3	1	1	1	5	2		#NULL!	1	2	2	1	2	2	2	23.4	2	2	2	2	0	2	176	0.96	3.68	26.9	5.4	0.7	2.9	3.1	4.5	62	11	14
123	63	0	I63	130	80	2	2	2	2	2	2	2	2	2	2	3	1	1	1	5	2		#NULL!	1	1	2	1	2	2	2	21.9	2	2	2	2	0	2	351	0.89	2.33	27.1	4.54	1.31	2.5	1.6	4.4	57	33	30
124	42	0	I63	140	89	1	1	2	2	2	2	2	2	2	2	0	2	2	0	4	2		#NULL!	1	2	2	2	2	1	2	19	2	2	2	2	0	2	298	0.98	2.95	27.1	4.08	1.12	2.23	1.6	5.4	34	19	17
125	42	1	I63	130	80	2	2	2	2	2	2	2	2	2	2	1	2	2	0	2	2		#NULL!	1	2	2	2	2	1	2	19.6	2	2	2	2	0	2	207	0.93	2	26.5	3.44	0.97	2.04	0.94	3.7	56	59	99
126	62	1	I63	130	80	2	2	2	2	2	2	2	2	2	2	3	2	2	1	2	2		#NULL!	1	2	2	1	2	2	2	24.2	2	2	2	2	0	2	372	0.98	3.73	30.1	4.79	0.7	3.09	2.2	4.2	86	32	19
127	70	1	I63	130	96	2	2	2	2	2	2	2	2	2	2	2	2	2	0	5	2		#NULL!	1	2	2	2	2	1	2	21.4	2	2	2	2	0	2	220	1.01	3.33	27.1	3.89	1.04	2.15	1.54	4.3	82	21	15
128	60	1	I63	140	80	2	2	2	2	2	2	2	2	2	2	2	2	2	0	3	2		#NULL!	1	2	2	2	2	1	2	24.5	2	2	2	2	0	2	242	0.9	2.3	31	4.93	1.16	2.47	2.87	5.4	72	18	25
129	70	0	I63	160	90	2	2	2	2	2	2	2	2	2	2	1	1	2	0	3	2		#NULL!	1	1	2	2	2	2	2	19.5	2	2	2	2	0	2	335	0.96	2.64	27.9	4.55	1.24	2.64	1.48	3	54	18	18
130	52	1	I63	160	90	2	2	2	2	2	2	2	2	2	2	1	2	2	1	3	2		#NULL!	1	1	2	2	2	1	2	22.7	2	2	2	2	0	2	293	0.96	2.48	30.5	4.12	0.97	2.52	1.39	4.1	81	19	43
131	48	0	I63	158	90	2	2	2	2	2	2	2	2	2	2	3	1	2	0	5	2		#NULL!	1	1	2	2	2	2	2	20.8	2	2	2	2	0	2	302	1	2.53	28.3	4.62	1.44	2.48	1.54	4.1	60	16	15
132	66	1	I63	120	70	2	2	2	2	2	2	2	2	2	2	1	2	2	0	4	2		#NULL!	1	1	2	2	2	2	1	28	2	2	2	2	0	2	342	0.94	4.04	27.2	3.8	0.98	2.3	1.15	10.6	128	30	38
133	62	1	I63	170	110	2	2	2	2	2	2	2	2	2	2	4	1	2	0	4	2		#NULL!	1	2	2	2	2	1	1	27.7	2	2	2	2	0	2	279	0.88	3.94	24.9	4.6	0.97	1.75	4.14	4	59	25	31
134	63	1	I63	160	90	2	2	2	2	2	2	2	2	2	2	3	1	2	0	5	2		#NULL!	1	2	2	2	2	1	2	23.4	2	2	2	2	0	2	233	0.95	3.35	32	5.52	0.98	2.53	4.42	4.8	65	26	32
135	70	0	I63	180	100	2	2	2	2	2	2	2	2	2	2	2	2	2	0	4	2		#NULL!	1	1	2	1	2	2	2	22.7	2	2	1	2	0	2	349	0.96	4.27	28.8	5.07	0.88	2.37	4.01	10.7	68	42	77
136	61	1	I63	140	90	2	2	2	2	2	2	2	2	2	2	3	1	1	1	4	2		#NULL!	1	1	2	1	2	2	1	28.6	2	2	2	2	0	2	147	1.04	1.44	26.4	4.24	0.78	2.66	1.76	5.6	60	20	33
137	67	1	I63	140	90	2	2	2	2	2	2	2	2	2	2	1	2	2	0	5	2		#NULL!	1	2	2	2	2	2	1	25.9	2	2	2	2	0	2	289	0.98	3.37	31.2	6.68	1.03	4.45	2.64	4.4	71	34	18
138	55	1	I63	150	90	2	2	2	2	2	2	2	2	2	2	2	2	2	0	4	2		#NULL!	1	2	2	2	2	1	2	24	2	2	2	2	0	2	238	0.87	3.02	27.3	7.19	1.23	4.19	3.89	5.7	55	71	95
139	74	0	I63	120	70	2	2	2	2	2	2	2	2	2	2	1	2	2	0	2	2		#NULL!	1	1	2	2	2	2	2	21.2	2	2	2	2	0	2	210	1.01	3.65	27.6	3.22	0.92	1.51	1.73	5.7	61	23	15
140	60	1	I63	160	80	2	2	2	2	2	2	2	2	2	2	1	2	2	0	5	2		#NULL!	1	2	2	2	2	1	2	22.5	2	2	2	2	0	2	280	1.1	4.3	23.1	4.8	1.23	2.5	2.36	6	62	15	12
141	64	1	I63	150	110	2	2	2	2	2	2	2	2	2	2	1	2	2	0	5	2		#NULL!	1	1	2	2	2	2	2	20	2	2	2	2	0	2	260	1.01	2.6	33.1	4.59	0.88	2.26	3.2	4	80	30	28
142	59	0	I63	140	80	2	2	2	2	2	2	2	2	2	2	3	2	2	0	4	2		#NULL!	1	1	2	2	2	2	2	22.4	2	2	2	2	0	2	298	0.9	3.57	34	6.87	1.43	4.77	1.48	7.5	61	36	26
143	67	1	I63	175	100	2	2	2	2	2	2	2	2	2	2	3	2	2	0	4	2		#NULL!	1	1	2	2	2	2	2	21.2	2	2	2	2	0	2	233	1.01	2.99	27.8	3.37	1.45	1.57	0.77	5.8	64	24	21
144	70	1	I63	196	110	2	2	2	2	2	2	2	2	2	2	2	2	2	0	1	2		#NULL!	1	1	2	2	2	2	2	21.3	2	2	2	2	0	2	88	1.02	2.64	26.2	3.39	1.13	1.71	1.21	10.8	84	43	32
145	67	1	I63	136	97	2	2	2	2	2	2	2	2	2	2	3	2	2	0	3	2		#NULL!	1	1	2	2	2	2	2	22	2	2	2	2	0	2	207	0.9	2.8	26.2	5.43	1.25	3.13	2.32	5.1	68	33	39
146	67	1	I63	140	70	2	2	2	2	2	2	2	2	2	2	1	1	1	0	4	2		#NULL!	2	2	2	2	2	2	2	17.3	2	2	2	2	0	2	250	1	3.75	25.6	3.6	1.16	1.81	1.38	5.6	62	32	35
147	54	1	I63	184	122	2	2	2	2	2	2	2	2	2	2	2	1	1	1	1	2		#NULL!	1	1	2	1	2	2	1	30	2	2	2	2	0	2	197	0.95	3.75	26.8	4.57	0.97	2.89	1.56	6	95	17	22
148	44	1	I63	130	80	2	2	2	2	2	2	2	2	2	2	2	2	2	0	5	2		#NULL!	2	2	2	2	2	2	2	20.5	2	2	2	2	0	2	225	0.9	2.96	30	5.21	1.45	3.28	1.06	5	131	26	24
149	74	1	I63	140	90	2	2	2	2	2	2	2	2	2	2	1	2	2	0	3	2		#NULL!	1	1	2	1	2	2	1	27.5	2	2	2	2	0	2	270	0.98	2.63	30.7	5.02	1.1	2.94	2.16	5.3	45	27	23
150	67	1	I63	140	80	2	2	2	2	2	2	2	2	2	2	3	1	1	1	3	2		#NULL!	1	1	2	2	2	1	2	20.5	2	2	2	2	0	2	244	1	4.09	32.1	4.52	0.98	2.97	1.25	5.4	75	52	25
151	60	0	I63	120	70	2	2	2	2	2	2	2	2	2	2	2	1	1	0	5	2		#NULL!	2	2	2	2	2	2	2	18.3	2	2	2	2	0	2	245	0.93	2.91	29.1	4.49	0.91	2.36	2.68	4.3	65	14	11
152	67	1	I63	140	80	2	2	2	2	2	2	2	2	2	2	3	1	1	0	4	2		#NULL!	1	1	2	2	2	1	2	22.7	2	2	1	2	1	2	209	1.02	3.96	28.8	4.45	1.27	2.54	1.4	7.1	106	26	16
153	51	1	I63	140	80	2	2	2	2	2	2	2	2	2	2	2	1	2	0	5	2		#NULL!	2	2	2	2	2	2	2	24.6	2	2	2	2	0	2	249	0.91	2.82	28	6.3	0.9	3.4	5.1	6.7	75	39	33
154	59	0	I63	170	110	2	2	2	2	2	2	2	2	2	2	3	1	1	1	5	2		#NULL!	1	1	2	2	2	2	2	21.1	2	2	2	2	0	2	307	1.01	4.17	28.3	4.59	1.03	2.99	1.26	4.4	61	21	14
155	61	0	I63	140	80	2	2	2	2	2	2	2	2	2	2	2	1	1	0	5	2		#NULL!	2	2	2	2	2	2	2	24.6	2	2	2	2	0	2	249	0.98	4.89	27.3	5.65	1.2	3.42	2.27	5.9	59	25	20
156	53	1	I63	210	100	2	2	2	2	2	2	2	2	2	2	3	1	1	1	5	2		#NULL!	1	2	2	2	2	1	1	26.7	2	2	2	2	0	2	212	1	3.49	29.9	3.4	1.24	1.45	1.57	8.4	131	30	33
157	66	0	I63	150	60	2	2	2	2	2	2	2	2	2	2	4	1	2	1	4	2		#NULL!	1	1	2	1	2	2	1	26.7	2	2	2	2	0	2	263	0.95	3.89	28	5.86	0.85	3.26	4.62	4.5	35	20	23
158	63	1	I63	150	100	2	2	2	2	2	2	2	2	2	2	3	1	2	0	5	2		#NULL!	1	1	2	1	2	1	1	25.3	2	2	2	2	0	2	283	0.94	2.93	26.1	6.3	1.02	3.92	4.7	6.4	82	20	21
159	49	1	I63	160	90	2	2	2	2	2	2	2	2	2	2	3	1	2	0	1	2		#NULL!	1	2	2	2	2	2	1	28.4	2	2	2	2	0	2	286	0.92	4.37	26.5	6.2	0.92	3.2	2.9	7.6	72	26	32
160	63	1	I63	140	80	1	1	2	2	2	2	2	2	2	2	1	2	2	0	3	2		#NULL!	1	1	2	2	2	1	2	23.2	2	2	2	2	0	2	209	0.92	4.39	19.5	5.69	0.9	3.94	1.7	6.2	95	27	24
161	72	1	I63	170	90	2	2	2	2	2	2	2	2	2	2	3	1	2	1	5	2		#NULL!	1	1	2	2	2	1	2	19.5	2	2	2	2	0	2	270	0.97	3.68	25.2	3.77	0.79	1.97	2.23	4.6	115	25	23
162	49	1	I63	140	80	1	1	2	2	2	2	2	2	2	2	0	2	2	0	1	2		#NULL!	1	1	2	2	2	2	2	24.5	2	2	2	2	0	2	316	0.96	1.92	23.2	5.09	1.41	2.5	2.59	5.9	106	35	40
163	73	0	I63	175	110	2	2	2	2	2	2	2	2	2	2	4	1	1	0	3	2		#NULL!	1	1	2	2	2	2	2	24.2	2	2	2	2	0	2	358	0.98	3	23.9	4.4	1.22	2.3	1.93	5.9	68	24	24
164	51	1	I63	210	120	2	2	2	2	2	2	2	2	2	2	2	2	2	0	5	2		#NULL!	1	1	2	2	2	1	2	23.9	2	2	2	2	0	2	276	0.87	3.2	29.9	5.31	1.12	2.98	2.66	5.1	104	21	14
165	67	1	I63	157	80	2	2	2	2	2	2	2	2	2	2	2	2	2	0	5	2		#NULL!	1	1	2	2	2	1	1	25.8	2	2	2	2	0	2	283	0.92	3.3	29	3.47	1.03	1.77	1.47	4.3	57	22	30
166	61	1	I63	131	67	2	2	2	2	2	2	2	2	2	2	1	2	2	1	4	2		#NULL!	1	1	2	2	2	1	2	21.4	2	2	2	2	0	2	329	0.89	2.13	22.8	4.49	2.22	1.4	1.92	6.9	65	16	19
167	60	1	I63	140	89	2	2	2	2	2	2	2	2	2	2	1	2	2	0	4	2		#NULL!	1	1	2	2	2	1	2	21.3	2	2	2	2	0	2	177	0.96	2.52	26.3	3.62	1.08	1.75	1.84	9	87	12	11
168	69	1	I63	206	100	1	1	2	2	2	2	2	2	2	2	1	2	2	0	4	2		#NULL!	1	1	2	2	2	1	2	19.2	2	2	2	2	0	2	229	0.93	3.23	30.5	4.09	1.4	2.14	1.22	4.1	61	39	24
169	63	1	I63	130	80	2	2	2	2	2	2	2	2	2	2	2	2	2	1	4	2		#NULL!	1	1	2	2	2	1	2	23.6	2	2	2	2	0	2	290	0.97	3.7	28.3	5.56	0.98	3.43	2.54	5.8	91	25	22
170	54	1	I63	140	80	2	2	2	2	2	2	2	2	2	2	1	2	2	0	5	2		#NULL!	1	1	2	2	2	2	2	23.4	2	2	2	2	0	2	228	0.96	3.06	28.5	4.14	0.74	2.27	2.48	4.9	77	19	11
171	35	1	I63	178	112	2	2	2	2	2	2	2	2	2	2	2	2	2	0	2	2		#NULL!	1	1	2	2	2	1	1	30.7	2	2	2	2	0	2	304	0.98	2.76	27.1	4.82	1.23	2.83	1.67	6.2	81	29	42
172	65	0	I63	133	73	2	2	2	2	2	2	2	2	2	2	3	1	1	1	5	2		#NULL!	1	1	2	2	2	2	2	22.7	2	2	2	2	0	2	259	0.95	3.19	28.7	4.44	0.9	2.52	2.25	3.8	56	19	13
173	69	1	I63	170	70	1	1	2	2	2	2	2	2	2	2	1	2	2	0	4	2		#NULL!	1	1	2	2	2	1	1	27.3	2	2	2	2	0	2	347	0.97	3.79	31.8	4.33	1.24	2.3	1.73	7.2	72	22	22
174	51	1	I63	157	102	2	2	2	2	2	2	2	2	2	2	3	1	2	1	5	2		#NULL!	1	1	2	2	2	2	2	22.7	2	2	2	2	0	2	251	1.02	3.06	25.6	4.18	1.12	2.56	1.11	4.4	86	19	22
175	75	1	I63	162	60	2	2	2	2	2	2	2	2	2	2	3	1	1	1	5	2		#NULL!	1	1	2	2	2	2	2	23.2	2	2	2	2	0	2	324	0.92	4.3	32.2	6.46	1.14	4.8	0.98	6.2	87	23	14
176	58	0	I63	160	100	1	1	2	2	2	2	2	2	2	2	1	2	2	0	4	2		#NULL!	1	1	2	2	2	2	2	22.9	2	2	2	2	0	2	242	0.97	4	29.7	6.41	0.96	2.77	5.65	5.1	54	35	39
177	62	1	I63	150	90	2	2	2	2	2	2	2	2	2	2	2	1	1	1	1	2		#NULL!	1	1	2	2	2	2	2	21.7	2	2	1	2	0	2	284	0.97	4.03	35.3	5.9	1.4	3.95	1.22	8.4	69	34	18
178	67	1	I63	160	90	2	2	2	2	2	2	2	2	2	2	1	2	2	1	1	2		#NULL!	1	1	2	1	2	2	1	26.9	2	2	2	2	0	2	284	1	2.79	32.4	3.94	0.65	2.43	1.89	4.4	132	34	25
179	51	0	I63	200	110	2	2	2	2	2	2	2	2	2	2	2	1	2	1	3	1	2	4	1	1	2	2	2	2	1	26.9	2	2	2	2	0	2	318	0.99	3.66	31.3	6.23	1.24	4.08	2	4.9	64	17	8
180	69	0	I63	145	74	2	2	2	2	2	2	2	2	2	2	1	2	2	0	5	2		#NULL!	1	1	2	2	2	2	2	23.2	2	2	2	2	0	2	240	0.95	3.19	35.7	5.6	1.19	3.88	1.05	6.2	74	22	22
181	75	1	I63	180	100	2	2	2	2	2	2	2	2	2	2	2	1	2	0	5	2		#NULL!	1	1	2	2	2	1	2	19.9	2	2	2	2	0	2	247	0.94	3.66	35.6	4.33	0.92	2.38	2.27	8.4	102	20	18
182	83	0	I63	150	80	2	2	2	2	2	2	2	2	2	2	3	1	2	1	5	2		#NULL!	1	1	2	1	2	2	1	27.2	2	2	2	2	0	2	330	0.95	3.7	29	5.72	1.01	3.31	3.07	6	64	22	15
183	71	1	I63	140	70	2	2	2	2	2	2	2	2	2	2	1	2	2	0	3	2		#NULL!	1	1	2	2	2	2	2	22.4	2	2	2	2	0	2	224	0.9	2.58	28.2	3.27	0.91	1.37	2.18	6.9	96	40	38
184	74	0	I63	160	90	2	2	2	2	2	2	2	2	2	2	2	1	1	0	4	2		#NULL!	2	2	2	2	2	2	2	22.6	2	2	2	2	0	2	226	1.01	2.42	24.7	5.16	1.23	3.09	1.85	3.4	63	25	18
185	66	1	I63	130	80	2	2	2	2	2	2	2	2	2	2	3	1	1	0	2	2		#NULL!	1	1	2	2	2	2	1	25.3	2	2	1	2	1	2	214	0.97	3.39	28.2	5.24	1.35	1.45	3.23	6	72	24	26
186	73	0	I63	120	80	2	2	2	2	2	2	2	2	2	2	2	2	2	0	4	2		#NULL!	1	2	2	1	2	2	2	22.4	2	2	2	2	0	2	262	0.94	3.71	25.3	4.75	1.19	2.65	2	5.6	60	14	14
187	72	0	I63	170	90	1	1	2	2	2	2	2	2	2	2	2	2	2	0	4	2		#NULL!	1	1	2	1	2	2	1	28.7	2	2	2	2	0	2	511	0.94	4.26	28.3	4.42	1.28	1.85	2.83	4.5	59	27	44
188	48	1	I63	130	70	2	2	2	2	2	2	2	2	2	2	3	1	1	0	4	2		#NULL!	1	2	2	2	2	1	1	29.7	2	2	2	2	0	2	247	0.97	3.57	37.6	5.86	0.84	3.97	2.31	5.2	67	20	14
189	71	1	I63	170	90	2	2	2	2	2	2	2	2	2	2	2	2	2	0	2	2		#NULL!	1	1	2	2	2	2	2	22.2	2	2	2	2	0	2	283	1.04	3.49	30.8	5.4	1.11	3.74	1.22	4.2	101	21	19
190	41	0	I63	180	90	2	2	2	2	2	2	2	2	2	2	1	2	2	0	1	2		#NULL!	1	1	2	2	2	2	2	21.3	2	2	2	2	0	2	220	0.97	3.02	26.2	4.99	0.99	3.77	1.02	5.9	55	18	13
191	77	0	I63	145	90	2	2	2	2	2	2	2	2	2	2	1	2	2	0	1	2		#NULL!	1	1	2	2	2	2	2	21.3	2	2	2	2	0	2	233	0.95	3.94	30.1	4.17	1	2.58	1.3	4.5	70	28	15
192	74	1	I63	174	70	2	2	2	2	2	2	2	2	2	2	3	2	2	0	5	2		#NULL!	1	1	2	2	2	2	2	23.4	2	2	2	2	0	2	221	0.96	4.62	30.6	4.89	0.72	3.13	2.28	4.2	87	33	29
193	57	1	I63	136	80	2	2	2	2	2	2	2	2	2	2	1	2	1	0	2	2		#NULL!	1	2	2	2	2	1	2	19.2	2	2	2	2	0	2	255	0.97	3.31	36.7	5.4	0.98	3.04	3.7	5.9	77	58	37
194	52	1	I63	140	90	2	2	2	2	2	2	2	2	2	2	1	2	2	0	5	2		#NULL!	1	1	2	2	2	2	2	23.2	2	2	2	2	0	2	291	0.85	3.12	30.8	4.34	1.46	1.27	3.55	6.2	63	53	15
195	71	1	I63	120	80	2	2	2	2	2	2	2	2	2	2	2	2	2	0	5	2		#NULL!	1	1	2	2	2	2	2	20.3	2	2	1	2	0	2	186	1.1	3.48	29.6	3.94	1.02	2.34	1.28	4.9	83	25	27
196	50	1	I63	130	80	2	2	2	2	2	2	2	2	2	2	1	2	2	0	5	2		#NULL!	1	1	2	2	2	1	1	26.7	2	2	2	2	0	2	173	0.96	5.07	28.1	5.2	1.3	3.8	3.2	6.4	121	21	12
197	62	1	I63	130	70	2	2	2	2	2	2	2	2	2	2	2	2	2	0	4	2		#NULL!	1	2	2	2	2	1	2	20.8	2	2	2	2	0	2	230	0.96	3.66	30.6	6.5	2.3	3.4	1.2	4.1	91	21	36
198	74	0	I63	150	95	2	2	2	2	2	2	2	2	2	2	1	2	2	0	2	2		#NULL!	2	2	2	2	2	2	2	22	2	2	2	2	0	2	309	0.97	4.47	29.9	1.97	2.86	0.98	2.48	5.4	84	26	15
199	61	1	I63	150	90	2	2	2	2	2	2	2	2	2	2	3	2	2	0	1	2		#NULL!	1	2	2	2	2	1	2	18.9	2	2	2	2	0	2	256	0.95	2.65	26.6	8.38	0.71	1	20.2	4.5	81	23	32
200	53	1	I63	180	90	2	2	2	2	2	2	2	2	2	2	3	2	2	0	5	2		#NULL!	1	1	2	2	2	1	2	24.9	2	2	2	2	0	2	324	0.91	2.58	23.7	7.08	1.94	4.04	2.43	14.4	157	66	71
201	66	1	I63	160	60	2	2	2	2	2	2	2	2	2	2	3	2	2	0	5	2		#NULL!	1	1	2	1	2	2	2	22.7	1	2	1	2	0	2	289	0.85	4.43	31.5	6.34	1.34	4.09	2.01	4.1	100	16	12
202	68	0	I63	150	90	2	2	2	2	2	2	2	2	2	2	2	2	2	0	5	2		#NULL!	2	2	2	2	2	2	2	21.2	2	2	2	2	0	2	265	0.97	3.57	27.3	5.61	1.32	3.74	1.22	4.7	70	26	18
203	36	1	I63	150	90	2	2	2	2	2	2	2	2	2	2	2	2	2	0	3	2		#NULL!	1	1	2	2	2	1	2	20	2	2	2	2	0	2	220	0.9	4.13	24.1	4.23	1.5	1.97	1.67	4	63	35	28
204	71	1	I63	130	90	2	2	2	2	2	2	2	2	2	2	2	2	2	1	4	2		#NULL!	1	1	2	2	2	1	2	24.2	2	2	1	2	1	2	230	1.03	3.03	28.4	4.61	1.02	2.98	1.34	6.1	74	18	19
205	63	1	I63	160	110	2	2	2	2	2	2	2	2	2	2	4	1	1	1	2	2		#NULL!	1	1	2	2	2	2	2	23.4	2	2	1	2	0	2	186	8.83	3.7	29.5	4.85	1	2.31	3.38	8.1	74	21	27
206	73	1	I63	130	90	2	2	2	2	2	2	2	2	2	2	2	2	2	0	1	2		#NULL!	1	1	2	2	2	1	2	19	2	2	2	2	0	2	258	0.96	3.45	30.9	4.28	1.79	1.78	1.56	6	70	18	11
207	47	1	I63	190	115	2	2	2	2	2	2	2	2	2	2	2	1	1	0	2	2		#NULL!	1	1	2	2	2	1	2	23.4	2	2	2	2	0	2	174	0.93	1.77	27.1	4.29	1.09	2.78	0.92	6.1	69	66	120
208	31	1	I63	140	80	2	2	2	2	2	2	2	2	2	2	2	2	2	0	4	2		#NULL!	1	2	2	2	2	2	1	25	2	2	1	2	0	2	320	1.05	4.78	30.8	3.01	1.02	1.61	0.83	2.9	69	15	9
209	46	1	I63	170	100	2	2	2	2	2	2	2	2	2	2	3	2	2	0	5	2		#NULL!	1	1	2	2	2	2	2	24.8	2	2	2	2	0	2	194	1.05	2.72	25	4.23	1.31	2.6	0.7	3.9	63	20	22
210	74	1	I63	170	80	2	2	2	2	2	2	2	2	2	2	4	1	1	0	5	2		#NULL!	1	1	2	2	2	2	1	25.3	2	2	1	2	0	2	244	0.9	2.6	29.3	5	0.98	3.17	1.88	4	82	17	27
211	69	0	I63	140	90	2	2	2	2	2	2	2	2	2	2	2	1	1	0	5	2		#NULL!	1	1	2	2	2	2	1	26.9	2	2	2	2	0	2	291	0.97	3	29.4	4.82	1.01	2.39	3.13	4.7	49	15	21
212	67	0	I63	170	110	2	2	2	2	2	2	2	2	2	2	2	2	2	1	4	2		#NULL!	1	1	2	2	2	2	2	20.2	2	2	2	2	0	2	357	0.97	4.51	29	5.85	1.56	3.85	0.96	3.7	45	27	22
213	40	1	I63	140	90	1	1	2	2	2	2	2	2	2	2	2	2	2	0	5	2		#NULL!	1	1	2	2	2	1	2	24.2	2	2	2	2	0	2	255	1	2.63	25.6	5.17	1.31	3.36	1.11	4.3	67	53	40
214	35	0	I63	180	100	2	2	2	2	2	2	2	2	2	2	2	2	2	1	4	2		#NULL!	1	1	2	2	2	2	2	20.8	2	2	2	2	0	2	327	0.97	3.66	34.5	4.92	0.93	3.7	0.64	5.8	62	20	14
215	80	1	I63	135	80	1	1	2	2	2	2	2	2	2	2	0	2	2	0	5	2		#NULL!	2	2	2	2	2	2	2	23.1	2	2	2	2	0	2	228	0.96	3.12	28.8	4.32	1.16	2.4	1.67	5.9	74	31	30
216	64	0	I63	178	129	2	2	2	2	2	2	2	2	2	2	3	1	1	0	5	2		#NULL!	2	2	2	2	2	2	2	20.8	2	2	2	2	0	2	311	1.12	4.35	26.8	5.16	1.43	3.36	0.82	5.3	62	22	26
217	49	1	I63	133	109	2	2	2	2	2	2	2	2	2	2	2	2	2	0	3	2		#NULL!	1	2	2	1	2	2	2	21.2	2	2	2	2	0	2	221	0.87	4.75	26.6	5.32	0.69	2.49	8.49	4.2	94	15	15
218	71	1	I63	140	90	2	2	2	2	2	2	2	2	2	2	3	1	1	1	1	2		#NULL!	1	1	2	2	2	2	2	24	2	2	2	2	0	2	260	0.99	3.89	36.6	4.78	0.85	3.11	1.81	2.8	68	14	5
219	60	1	I63	140	85	2	2	2	2	2	2	2	2	2	2	4	1	1	1	3	2		#NULL!	1	1	2	2	2	1	1	29	2	2	2	2	0	2	224	1.16	2.37	27.3	5.21	1	2.43	3.91	6.2	115	46	33
220	66	1	I63	130	80	2	2	2	2	2	2	2	2	2	2	2	2	2	0	5	2		#NULL!	2	2	2	2	2	1	2	23.2	2	2	2	2	0	2	309	0.95	3.53	28	4.82	1.37	2.6	1.86	7	74	25	21
221	56	0	I63	160	90	2	2	2	2	2	2	2	2	2	2	3	1	1	1	5	2		#NULL!	1	2	2	1	2	2	2	18	2	2	2	2	0	2	338	0.91	3.24	29.2	5.25	1.34	2.99	2.02	3.2	57	22	32
222	50	1	I63	200	120	2	2	2	2	2	2	2	2	2	2	3	1	1	1	5	2		#NULL!	1	1	2	2	2	1	2	21.7	2	2	2	2	0	2	234	0.94	2.69	33.5	4.76	0.84	2.56	4.72	4	95	20	22
223	64	1	I63	150	80	2	2	2	2	2	2	2	2	2	2	2	2	2	0	2	2		#NULL!	1	1	2	2	2	2	1	25.7	2	2	2	2	0	1	247	0.92	2.51	28.6	3.46	1.02	1.64	1.76	4.1	75	26	19
224	64	1	I63	195	100	2	2	2	2	2	2	2	2	2	2	1	2	2	0	4	2		#NULL!	1	1	2	2	2	2	2	19.6	2	2	2	2	0	2	243	0.98	3.02	32	5	1.15	2.63	2.69	4.4	95	20	25
225	58	1	I63	180	100	2	2	2	2	2	2	2	2	2	2	3	1	1	0	4	2		#NULL!	2	2	2	2	2	2	2	23.9	2	2	2	2	0	2	223	1.01	3.51	28.2	4.76	1.01	2.97	1.71	5.3	88	22	26
226	73	1	I63	180	90	2	2	2	2	2	2	2	2	2	2	2	1	1	0	5	2		#NULL!	1	1	2	1	2	2	2	23.1	2	2	2	2	0	2	230	0.93	3.53	30.8	4.97	0.95	2.99	2.27	7.2	82	21	40
227	70	1	I63	187	110	2	2	2	2	2	2	2	2	2	2	4	1	1	0	3	2		#NULL!	1	1	2	2	2	2	2	24.4	2	2	2	2	0	2	225	1	3.33	27.6	4.28	0.89	2.38	6.68	6.1	73	78	23
228	61	1	I63	180	113	2	2	2	2	2	2	2	2	2	2	5	1	1	1	3	2		#NULL!	1	1	2	2	2	2	2	22.9	2	2	2	2	0	2	221	0.93	3.84	29.8	5.58	1.26	3.25	2.36	5.6	82	24	27
229	59	0	I63	140	80	2	2	2	2	2	2	2	2	2	2	1	2	2	0	1	2		#NULL!	1	1	2	2	2	2	2	22.5	2	2	2	2	0	2	329	0.9	3.84	27.2	5.88	1.33	2.61	4.26	4.5	64	23	21
230	65	1	I63	190	100	2	2	2	2	2	2	2	2	2	2	2	1	1	1	3	2		#NULL!	1	1	2	2	2	2	2	22	2	2	1	2	0	2	268	0.96	2.71	30.3	5.8	1	3.4	2.7	5.4	74	24	10
231	67	1	I63	190	90	2	2	2	2	2	2	2	2	2	2	3	1	1	1	5	2		#NULL!	1	1	2	1	2	2	1	25	2	2	2	2	0	2	450	0.92	2.96	34.8	4.94	1.23	3.11	1.32	7.8	109	20	11
232	59	0	I63	137	80	2	2	2	2	2	2	2	2	2	2	5	1	1	0	5	2		#NULL!	2	2	2	2	2	2	2	24.6	2	2	2	2	0	2	281	0.92	3.45	31.7	6.8	1.91	4.11	1.71	4.6	54	21	20
233	61	1	I63	160	100	2	2	2	2	2	2	2	2	2	2	3	1	1	0	4	2		#NULL!	1	2	2	2	2	1	2	22.2	2	2	2	2	0	2	260	1.05	3.73	33.8	5.16	0.87	3.42	1.91	7.2	90	26	13
234	74	1	I63	165	105	2	2	2	2	2	2	2	2	2	2	4	1	1	0	4	2		#NULL!	1	1	2	2	2	2	2	22.5	2	2	2	2	0	2	314	0.9	4.35	28.9	4.8	1.12	2.46	2.69	2.7	69	27	15
235	59	1	I63	130	80	2	2	2	2	2	2	2	2	2	2	3	1	1	1	3	1	2	1	1	2	2	2	2	1	1	16.7	2	2	2	2	0	2	272	1.04	3.49	34.2	4.56	1.08	2.73	1.65	6.7	79	19	14
236	82	1	I63	160	90	2	2	2	2	2	2	2	2	2	2	2	2	2	0	4	2		#NULL!	1	1	2	2	2	1	2	24.7	2	2	2	2	0	2	233	0.96	3.75	32.7	4.36	0.73	2.65	2.16	9.3	144	17	111
237	70	1	I63	135	65	2	2	2	2	2	2	2	2	2	2	1	2	1	1	4	2		#NULL!	1	1	2	2	2	1	2	23.9	2	2	1	2	0	2	197	0.96	3.52	38.2	4.28	1.08	2.56	1.41	4.6	66	21	19
238	38	0	I63	190	100	2	2	2	2	2	2	2	2	2	2	2	1	1	1	5	2		#NULL!	1	1	2	1	2	1	1	33.1	2	2	2	2	0	2	184	0.94	3.16	26.3	4.78	1.09	2.14	3.42	8.2	114	22	34
239	66	1	I63	150	70	2	2	2	2	2	2	2	2	2	2	2	2	2	1	4	2		#NULL!	1	1	2	1	2	2	2	22.6	2	2	2	2	0	2	279	0.96	3.75	31.8	4.08	0.99	2.44	1.44	4.3	49	10	11
240	60	1	I63	130	80	2	2	2	2	2	2	2	2	2	2	4	2	2	1	4	2		#NULL!	1	1	2	1	2	1	2	24	2	2	2	2	0	2	444	0.91	3.48	32.5	4.3	0.74	1.91	3.64	5.2	69	14	12
241	54	1	I63	130	80	2	2	2	2	2	2	2	2	2	2	2	1	1	0	5	2		#NULL!	1	2	2	2	2	1	1	25.9	2	2	2	2	0	2	310	0.95	3.12	33.2	4.24	1.55	2.14	1.21	5	89	26	23
242	62	1	I63	200	100	2	2	2	2	2	2	2	2	2	2	2	2	2	0	2	2		#NULL!	1	1	2	2	2	1	2	23	2	2	2	2	0	2	260	0.94	3.57	31.4	6.03	1.06	4.33	1.4	4.8	88	21	23
243	40	0	I63	100	70	2	2	2	2	2	2	2	2	2	2	1	2	2	0	5	2		#NULL!	2	2	2	2	2	2	2	23.2	2	2	2	2	0	2	176	1.12	2.43	28.9	2.64	1.28	0.8	1.24	3.6	52	14	13
244	61	1	I63	150	80	1	1	2	2	2	2	2	2	2	2	1	2	2	0	1	2		#NULL!	1	1	2	2	2	2	2	23.3	2	2	2	2	0	2	186	0.94	3.09	32.2	4.25	1.26	1.85	2.51	5.2	86	46	14
245	83	1	I63	180	110	2	2	2	2	2	2	2	2	2	2	1	2	2	0	5	2		#NULL!	1	1	2	2	2	2	2	24.7	2	1	2	2	0	2	208	1.02	3.23	26.3	3.83	0.77	1.45	3.54	7.4	103	23	16
246	68	0	I63	140	90	2	2	2	2	2	2	2	2	2	2	1	2	2	0	3	2		#NULL!	1	1	2	2	2	2	2	20.8	2	2	2	2	0	2	185	0.9	3.55	31.2	6.46	1.4	4.14	2.03	3.2	52	15	19
247	63	0	I63	150	90	2	2	2	2	2	2	2	2	2	2	2	2	2	0	4	2		#NULL!	1	1	2	2	2	2	2	18.5	2	2	2	2	0	2	295	0.93	3.24	29.4	6	1.8	3.88	0.7	4.6	45	22	15
248	76	0	I63	140	80	2	2	2	2	2	2	2	2	2	2	2	2	2	0	5	2		#NULL!	1	1	2	2	2	2	2	18.9	2	2	2	2	0	2	308	0.94	4.49	28.7	4.75	0.78	2.38	3.5	5.2	59	35	34
249	49	1	I63	130	80	2	2	2	2	2	2	2	2	2	2	2	2	2	0	5	2		#NULL!	1	2	2	2	2	1	2	23.7	2	2	2	2	0	2	298	0.91	3.29	23.1	7.8	2.1	4.5	3.9	5.9	69	26	34
250	75	1	I63	150	100	2	2	2	2	2	2	2	2	2	2	2	1	1	1	4	2		#NULL!	1	1	2	2	2	2	2	22.9	2	2	1	2	0	2	354	0.97	3.47	29.4	4.83	1.14	2.93	1.67	3.7	63	21	14
251	74	1	I63	120	80	1	1	2	2	2	2	2	2	2	2	1	2	2	0	1	2		#NULL!	1	1	2	2	2	1	2	20.7	2	2	2	2	0	2	222	0.96	3.15	28.2	5.63	1.18	3.43	2.24	3.8	85	23	15
252	63	1	I63	170	90	2	2	2	2	2	2	2	2	2	2	1	2	2	0	2	2		#NULL!	1	1	2	2	2	1	2	23.2	2	2	2	2	0	2	544	0.97	4.68	31.2	3.84	1.13	1.18	3.37	5.1	73	26	41
253	50	1	I63	120	80	2	2	2	2	2	2	2	2	2	2	2	2	2	1	5	2		#NULL!	1	2	2	1	2	1	2	21.5	2	2	2	2	0	2	357	0.88	3.5	26.8	6.3	1.09	2.87	7.46	6.4	75	22	28
254	51	1	I63	160	100	2	2	2	2	2	2	2	2	2	2	3	1	1	1	1	2		#NULL!	1	1	2	1	2	1	2	23.4	2	2	2	2	0	2	218	0.94	3.09	30.7	4.71	0.93	2.94	1.79	7.9	77	18	18
255	73	0	I63	140	90	1	1	2	2	2	2	2	2	2	2	3	1	1	1	4	2		#NULL!	1	1	2	2	2	2	2	17.7	2	2	2	2	0	2	250	0.9	4.68	24.5	4.41	1.3	2.55	1.23	9.1	81	13	16
256	57	1	I63	140	80	2	2	2	2	2	2	2	2	2	2	1	2	2	0	1	2		#NULL!	1	2	2	2	2	1	2	23.4	2	2	2	2	0	2	225	0.95	2.85	29.1	4.03	1.22	2.22	1.29	6.9	83	31	25
257	81	0	I63	150	80	2	2	2	2	2	2	2	2	2	2	2	1	2	0	5	2		#NULL!	1	2	2	2	2	2	2	22.7	2	2	1	2	0	2	256	0.98	3.02	23.6	5.44	1.16	3.44	1.85	12.7	76	28	20
258	50	1	I63	140	70	2	2	2	2	2	2	2	2	2	2	2	1	2	1	5	2		#NULL!	1	2	2	2	2	2	2	23	2	2	1	2	0	2	248	0.87	3.5	28.5	6.75	1.13	3.66	4.32	9.5	93	111	143
259	71	1	I63	140	90	1	1	2	2	2	2	2	2	2	2	2	2	2	0	1	2		#NULL!	1	1	2	2	2	2	2	21.7	2	2	2	2	0	2	273	0.97	4.43	22.7	4.4	1.49	2.43	1.06	6.5	89	35	40
260	77	0	I63	150	80	2	2	2	2	2	2	2	2	2	2	2	1	2	0	5	2		#NULL!	2	2	2	2	2	2	2	18.7	2	2	2	2	0	2	227	0.92	4.08	28.5	4.77	1.94	2.14	1.52	6.6	65	22	13
261	78	0	I63	170	70	2	2	2	2	2	2	2	2	2	2	2	2	2	0	3	2		#NULL!	1	1	2	2	2	2	2	22.3	2	2	2	2	0	2	302	1	3.96	27.3	4.51	1.22	2.43	1.89	5.4	74	18	12
262	73	1	I63	189	101	2	2	2	2	2	2	2	2	2	2	1	2	2	1	5	2		#NULL!	1	1	2	2	2	2	2	20.7	2	2	2	2	0	2	340	0.95	3.89	31.5	6.58	1.14	4.18	2.78	4.3	91	24	14
263	61	1	I63	130	70	2	2	2	2	2	2	2	2	2	2	1	2	2	0	1	2		#NULL!	1	2	2	2	2	1	2	22.3	2	2	2	2	0	2	272	0.95	3.55	30.4	5.75	0.84	2.99	4.22	8	70	23	21
264	85	0	I63	154	91	1	1	2	2	2	2	2	2	2	2	3	1	1	0	4	2		#NULL!	1	1	2	2	2	2	2	21	2	1	2	2	0	2	205	1.15	2.74	23.6	4.63	1.23	2.78	1.36	4.8	46	28	18
265	19	1	I63	124	70	2	2	2	2	2	2	2	2	2	2	1	2	2	0	5	2		#NULL!	2	2	2	2	2	2	2	22.9	2	2	2	2	0	2	239	1.25	2.61	34.3	4.05	1.21	2.48	0.8	3.9	94	18	9
266	34	0	I63	120	70	2	2	2	2	2	2	2	2	2	2	2	1	1	0	1	2		#NULL!	1	2	2	2	2	2	1	29	2	2	1	2	1	2	246	1	2.71	30.1	2.97	1.17	1.15	1.17	5.2	60	27	37
267	71	1	I63	160	100	2	2	2	2	2	2	2	2	2	2	3	1	1	1	4	2		#NULL!	1	1	2	2	2	1	2	23.1	2	2	1	2	0	2	343	0.96	2.79	29.8	4.54	1.3	2.85	0.85	4.8	84	26	16
268	73	0	I63	100	60	2	2	2	2	2	2	2	2	2	2	2	1	1	0	5	2		#NULL!	1	1	2	2	2	2	1	27.1	2	2	2	2	0	2	269	1.09	4.31	29.5	4.01	1.28	2.38	0.77	3.6	64	48	34
269	37	1	I63	150	100	2	2	2	2	2	2	2	2	2	2	3	1	1	0	5	2		#NULL!	2	2	2	2	2	2	2	22.1	2	2	2	2	0	2	223	1.02	3.12	28.2	5.37	1.53	3.19	1.42	4	70	45	48
270	76	1	I63	170	80	2	2	2	2	2	2	2	2	2	2	2	2	2	0	3	2		#NULL!	1	1	2	2	2	2	2	21.2	2	2	2	2	0	2	280	1.13	3.38	29.1	4.36	1.08	2.82	1.02	5.6	60	17	16
271	32	1	I63	130	80	2	2	2	2	2	2	2	2	2	2	2	2	2	0	4	2		#NULL!	1	1	2	1	2	2	2	21	2	2	2	2	0	2	192	1.03	2.66	29.6	3.56	1.21	1.97	0.84	4.2	65	25	22
272	70	0	I63	170	100	2	2	2	2	2	2	2	2	2	2	3	1	1	1	5	2		#NULL!	1	1	2	1	2	2	2	22	2	2	2	2	0	2	235	1.07	3.27	27.3	3.74	0.71	1.74	2.84	3.2	58	17	13
273	78	0	I63	230	110	2	2	2	2	2	2	2	2	2	2	1	2	2	1	2	2		#NULL!	1	1	2	2	2	2	2	22.5	2	2	2	2	0	2	218	0.97	3.86	27.3	5.47	1.02	3.58	1.91	6.9	62	15	11
274	54	1	I63	150	80	2	2	2	2	2	2	2	2	2	2	2	2	1	0	4	2		#NULL!	1	2	2	2	2	1	1	25.6	2	2	2	2	0	2	203	0.94	2.97	32.3	4.51	1.16	2.36	2.18	6.5	72	35	27
275	60	0	I63	130	80	2	2	2	2	2	2	2	2	2	2	2	2	2	0	2	2		#NULL!	2	2	2	2	2	2	2	23.1	2	2	2	2	0	2	238	0.92	2.99	27.4	4.96	1.13	2.65	2.6	6.3	86	41	32
276	65	0	I63	177	90	2	2	2	2	2	2	2	2	2	2	2	2	2	1	3	2		#NULL!	1	1	2	2	2	2	2	23	2	2	2	2	0	2	345	1.04	3.75	31.1	5.89	1.35	3.61	2.04	5.6	60	35	20
277	47	1	I63	130	80	2	2	2	2	2	2	2	2	2	2	5	1	1	0	5	2		#NULL!	1	1	2	2	2	1	2	21.7	2	2	2	2	0	2	221	0.94	2.79	25.4	4.5	1.37	1.16	2.6	4.5	84	20	20
278	57	1	I63	130	80	2	2	2	2	2	2	2	2	2	2	3	1	1	1	2	2		#NULL!	1	1	2	2	2	2	1	25.5	2	2	1	2	0	2	319	1.04	2.57	27	2.96	0.95	0.43	3.48	4.2	84	30	55
279	58	0	I63	130	80	2	2	2	2	2	2	2	2	2	2	2	2	2	0	4	2		#NULL!	1	1	2	2	2	2	2	23.4	2	2	2	2	0	2	321	0.96	3.19	27.3	4.65	1.51	2.29	1.86	3.5	55	24	13
280	53	1	I63	150	90	2	2	2	2	2	2	2	2	2	2	3	1	1	0	5	2		#NULL!	1	1	2	2	2	2	2	24.2	2	2	2	2	0	2	296	0.92	4.21	30	4.36	1.01	2.34	2.21	4.3	54	42	71
281	59	1	I63	130	80	2	2	2	2	2	2	2	2	2	2	3	1	1	0	1	2		#NULL!	1	1	2	2	2	1	2	23.7	2	2	2	2	0	2	350	0.91	3.46	26.1	5.72	1.11	3.32	2.83	4	80	21	27
282	41	0	I63	200	100	2	2	2	2	2	2	2	2	2	2	2	1	1	0	2	2		#NULL!	1	1	2	1	2	2	2	20.8	2	2	2	2	0	2	220	1.01	3.23	24.1	3.93	1.26	1.97	1.55	4.5	47	12	10
283	64	1	I63	150	90	2	2	2	2	2	2	2	2	2	2	2	1	1	1	5	2		#NULL!	1	1	2	2	2	1	2	23.9	2	2	2	2	0	2	288	0.98	3.93	27.6	5.4	1.08	2.36	4.31	4.5	100	28	30
284	69	1	I63	170	80	2	2	2	2	2	2	2	2	2	2	4	1	1	1	4	2		#NULL!	1	2	2	2	2	1	1	27.2	2	2	2	2	0	2	349	1.01	3.64	27.9	3.81	0.66	2.27	1.93	3.1	47	30	29
285	68	1	I63	150	80	2	2	2	2	2	2	2	2	2	2	3	1	1	0	5	2		#NULL!	1	1	2	2	2	2	1	26.2	2	2	2	2	0	2	343	1.01	3.57	29.8	5.12	0.84	3.15	2.48	4.2	58	18	15
286	65	0	I63	140	90	2	2	2	2	2	2	2	2	2	2	1	2	2	0	2	2		#NULL!	1	1	2	2	2	2	2	21.9	2	2	2	2	0	2	332	0.9	3.09	24.2	8.09	1.56	5.86	1.47	5.7	58	22	13
287	40	1	I63	140	80	2	2	2	2	2	2	2	2	2	2	1	2	2	0	5	2		#NULL!	2	2	2	2	2	2	2	20.7	2	2	2	2	0	2	129	1.14	2.38	29	4.61	1	2.88	1.6	5.3	65	28	32
288	65	1	I63	155	90	2	2	2	2	2	2	2	2	2	2	2	2	2	0	4	2		#NULL!	1	1	2	2	2	2	2	23.1	2	2	2	2	0	2	426	0.96	3.46	27.9	5.48	0.84	2.29	5.19	2.7	58	15	13
289	55	1	I63	150	80	2	2	2	2	2	2	2	2	2	2	2	2	2	0	1	2		#NULL!	2	2	2	2	2	2	2	20.6	2	2	2	2	0	2	375	1.03	3.5	34	3.97	0.66	4.43	4.14	3.7	76	20	20
290	57	0	I63	173	109	2	2	2	2	2	2	2	2	2	2	3	1	1	1	4	2		#NULL!	1	1	2	1	2	2	2	23.7	2	2	2	2	0	2	297	1	3.65	30.1	3.25	0.89	1.31	2.3	4.3	71	16	19
291	29	1	I63	140	90	2	2	2	2	2	2	2	2	2	2	1	2	2	0	5	2		#NULL!	1	2	2	2	2	1	2	21.3	2	2	2	2	0	2	204	1.11	2.17	34.6	4.3	2.69	1.09	1.16	2.8	75	19	18
292	75	1	I63	180	90	2	2	2	2	2	2	2	2	2	2	2	2	2	0	5	2		#NULL!	1	1	2	1	2	2	2	20.7	2	2	2	2	0	2	223	1.02	3.16	28.2	3.58	0.73	1.98	1.91	8.2	91	26	24
293	69	0	I63	150	90	2	2	2	2	2	2	2	2	2	2	2	2	2	0	5	2		#NULL!	1	1	2	2	2	2	2	18.5	2	2	2	2	0	2	240	0.98	4.38	27.4	4.1	1	2.19	2	4.2	54	18	13
294	70	0	I63	103	90	1	1	2	2	2	2	2	2	2	2	1	2	2	0	5	2		#NULL!	2	2	2	2	2	2	2	22.3	2	2	2	2	0	2	257	0.96	4.21	26.3	5.16	1.36	3.12	1.49	4.4	46	23	20
295	61	0	I63	140	80	2	2	2	2	2	2	2	2	2	2	2	2	2	0	5	2		#NULL!	1	1	2	2	2	2	2	22.4	2	2	2	2	0	2	454	1.09	5.18	27.5	3.87	1.21	1.33	2.06	6.5	55	29	37
296	68	1	I63	150	100	2	2	2	2	2	2	2	2	2	2	2	1	1	0	5	2		#NULL!	1	2	2	1	2	1	2	20.7	2	2	2	2	0	2	208	1.08	1.92	28.9	4.28	0.95	2.2	2.49	7.7	114	167	101
297	42	0	I63	160	76	2	2	2	2	2	2	2	2	2	2	2	1	1	0	4	2		#NULL!	1	1	2	2	2	2	2	21.5	2	2	1	2	0	2	202	0.97	4.09	30.5	5.71	1.53	3.65	1.16	3.6	63	27	23
298	67	1	I63	160	100	1	1	2	2	2	2	2	2	2	2	2	2	2	0	4	2		#NULL!	1	1	2	1	2	1	1	25.9	2	2	2	2	0	2	284	0.91	3.4	22.8	3.73	1.07	2.08	1.28	3.7	55	29	25
299	68	1	I63	150	90	2	2	2	2	2	2	2	2	2	2	3	1	1	1	4	2		#NULL!	1	1	2	2	2	2	2	23.7	2	2	2	2	0	2	334	0.9	2.98	25.2	6.1	1	3.03	4.56	6.3	98	18	16
300	74	1	I63	130	90	2	2	2	2	2	2	2	2	2	2	4	1	2	0	4	2		#NULL!	1	1	2	2	2	2	2	23.2	2	2	1	2	0	2	193	1.02	2.69	22.5	4.36	1.16	2.5	1.55	6.8	81	20	15
301	70	1	I63	145	90	1	1	2	1	1	2	2	2	2	2	1	2	2	0	5	2		#NULL!	1	1	2	2	2	1	2	23.7	2	2	2	2	0	2	391	0.92	4.36	23.7	4.75	1.49	2.43	1.83	4.9	59	26	22
302	47	1	I63	180	110	2	2	2	2	2	2	2	2	2	2	1	2	2	0	5	2		#NULL!	1	1	2	1	2	2	1	29.3	2	2	2	2	0	2	284	1.13	3.86	24.4	4.43	1.14	2.87	0.92	6.3	82	34	35
303	75	1	I63	205	110	2	2	2	2	2	2	2	2	2	2	3	2	2	0	4	2		#NULL!	1	1	2	1	2	2	2	24.3	2	2	2	2	0	2	163	1.15	2.78	24.4	5.14	0.94	3.73	1.04	6.1	119	41	37
304	85	0	I63	147	83	2	2	2	2	2	2	2	2	2	2	4	1	1	0	5	2		#NULL!	1	1	2	2	2	2	2	24.2	2	2	2	2	0	2	242	1	5.7	27	3.34	0.86	1.96	1.15	5.7	101	18	16
305	56	1	I63	160	100	2	2	2	2	2	2	2	2	2	2	3	1	1	0	5	2		#NULL!	1	1	2	2	2	2	1	25.4	2	2	2	2	0	2	391	0.96	3.87	27.6	3.66	0.93	1.46	2.8	4.9	61	17	15
306	65	1	I63	160	107	2	2	2	2	2	2	2	2	2	2	3	1	1	0	5	2		#NULL!	1	1	2	1	2	2	2	24.8	2	2	1	2	0	2	268	0.91	3.27	26.9	5.41	1.19	3.47	1.66	6.3	111	21	26
307	65	0	I63	130	70	2	2	2	2	2	2	2	2	2	2	1	2	2	0	5	2		#NULL!	1	1	2	2	2	2	2	22.7	2	2	2	2	0	2	263	1.16	3.75	33.4	5.17	1.56	3.4	0.46	3.6	67	25	10
308	43	0	I63	140	80	2	2	2	2	2	2	2	2	2	2	4	1	1	1	5	2		#NULL!	1	1	2	2	2	2	2	20.1	2	2	1	2	0	2	224	0.94	2.94	26.4	3.2	1.12	1.58	1.1	3.6	38	29	58
309	60	0	I63	140	80	2	2	2	2	2	2	2	2	2	2	2	2	2	0	5	2		#NULL!	1	1	2	2	2	2	2	23.7	2	2	2	2	0	2	267	0.96	2.45	25	6.71	4.24	2.9	2.07	5.3	81	23	20
310	68	1	I63	150	90	2	2	2	2	2	2	2	2	2	2	2	1	1	0	5	2		#NULL!	1	1	2	1	2	2	2	24.7	2	2	1	2	0	2	150	1.03	3.15	22.5	4.25	1.24	2.06	2.09	3.6	66	37	36
311	54	0	I63	197	107	2	2	2	2	2	2	2	2	2	2	2	1	1	1	5	2		#NULL!	1	1	2	2	2	2	2	21.5	2	2	2	2	0	2	240	1.11	3.37	28.3	4.09	1.01	1.62	3.21	5.1	51	28	22
312	69	0	I63	170	100	2	2	2	2	2	2	2	2	2	2	3	1	2	1	4	2		#NULL!	1	1	2	2	2	2	2	24.2	2	2	2	2	0	2	211	0.9	2.88	22	6.31	1.85	3.86	1.33	6	72	27	31
313	49	0	I63	220	105	2	2	2	2	2	2	2	2	2	2	3	1	1	1	2	2		#NULL!	1	1	2	2	2	2	2	24.7	2	2	2	2	0	2	459	0.95	3.55	27.1	4.69	1.22	2.97	1.11	5.7	81	35	28
314	74	0	I63	180	80	2	2	2	2	2	2	2	2	2	2	3	1	1	0	4	2		#NULL!	1	1	2	2	2	2	1	25.7	2	2	2	2	0	2	288	0.9	3.87	28.4	6.4	1	3.9	4.7	6.4	91	42	51
315	71	0	I63	140	70	2	2	2	2	2	2	2	2	2	2	2	1	1	1	5	2		#NULL!	1	2	2	1	2	2	2	19.5	2	2	2	2	0	2	196	1.09	2.5	29	4	0.92	2.32	1.67	4.6	54	41	44
316	66	1	I63	150	80	2	2	2	2	2	2	2	2	2	2	3	1	1	0	5	2		#NULL!	1	1	2	1	2	2	2	23.7	2	2	1	2	0	2	307	0.88	3.57	25.1	4.6	0.85	2.65	2.41	4.9	82	12	15
317	38	1	I63	145	100	2	2	2	2	2	2	2	2	2	2	3	1	1	1	5	2		#NULL!	1	1	2	1	2	2	2	22.4	2	2	2	2	0	2	144	1.03	3.34	26.4	5.8	0.96	2.9	4.27	6.5	58	40	53
318	63	1	I63	150	90	2	2	2	2	2	2	2	2	2	2	2	1	1	0	5	1	2	2	1	1	2	1	2	2	2	21.2	2	2	2	2	0	2	110	0.93	2.78	26.8	3.15	0.9	1.06	2.62	3.9	75	30	20
319	69	0	I63	160	86	2	2	2	2	2	2	2	2	2	2	4	1	1	0	5	2		#NULL!	1	1	2	2	2	2	2	22.7	2	2	2	2	0	2	280	1	3.79	23.7	5.5	1.3	3.8	3.4	6.2	46	11	12
320	71	0	I63	180	100	2	2	2	2	2	2	2	2	2	2	2	1	2	0	4	2		#NULL!	1	1	2	2	2	2	2	21.8	2	2	2	2	0	2	234	0.95	4.33	28.4	4.32	0.99	2.64	1.51	4.2	49	18	13
321	76	0	I63	140	80	2	2	2	2	2	2	2	2	2	2	1	2	2	0	1	2		#NULL!	1	1	2	1	2	2	2	22.5	2	2	2	2	0	2	114	1.01	3.57	31.3	3.7	1.26	1.84	1.31	7.1	84	21	16
322	63	0	I63	140	70	2	2	2	2	2	2	2	2	2	2	5	1	2	0	2	2		#NULL!	1	1	2	2	2	2	2	21.3	2	2	2	2	0	2	274	0.96	4.03	31.9	4.44	0.96	1.23	5.84	4	59	25	20
323	62	1	I63	170	90	2	2	2	2	2	2	2	2	2	2	1	2	2	0	3	1	3	1	1	1	2	2	2	2	2	21.5	2	2	2	2	0	2	356	1	3.61	34.9	4.75	1.38	2.78	1.29	4.9	85	20	14
324	61	1	I63	140	80	2	2	2	2	2	2	2	2	2	2	1	2	2	0	4	2		#NULL!	1	1	2	1	2	1	2	22.4	2	2	2	2	0	2	178	1.01	3.45	29	4.1	1.1	2.4	1.33	4.6	73	22	21
325	83	0	I63	200	100	2	2	2	2	2	2	2	2	2	2	1	2	2	0	1	2		#NULL!	1	1	2	2	2	2	1	28.5	2	2	2	2	0	2	373	1.01	3.93	29.8	3.16	1.19	1.53	0.96	3.8	58	30	18
326	73	0	I63	130	80	2	2	2	2	2	2	2	2	2	2	1	2	2	0	4	2		#NULL!	1	2	2	2	2	2	2	22.7	2	2	1	2	0	2	193	1.01	2.76	29.6	3.25	0.9	1.08	2.79	4.9	51	21	10
327	65	1	I63	110	70	2	2	2	2	2	2	2	2	2	2	4	1	2	1	4	2		#NULL!	1	1	2	2	2	2	2	13.9	2	2	2	2	0	2	296	0.95	3.12	32.7	4.65	0.94	2.32	3.06	5.7	62	17	20
328	65	0	I63	200	80	2	2	2	2	2	2	2	2	2	2	2	2	2	0	3	2		#NULL!	1	1	2	2	2	2	2	23.9	2	2	2	2	0	2	186	1.03	3.03	28.6	4.61	0.86	2.67	2.45	3.3	61	24	21
329	72	0	I63	140	60	2	2	2	2	2	2	2	2	2	2	4	2	2	0	4	2		#NULL!	2	2	2	2	2	2	2	16.6	2	2	2	2	0	2	196	0.93	2.79	27.7	4.84	1.51	2.88	1	5.8	64	17	12
330	70	1	I63	140	80	2	2	2	2	2	2	2	2	2	2	3	1	1	0	5	2		#NULL!	1	1	2	1	2	2	2	22.9	2	2	2	2	0	2	250	0.95	3.5	25.3	5.6	1.13	3.32	2.54	7.2	80	20	39
331	74	0	I63	170	100	2	2	2	2	2	2	2	2	2	2	2	2	2	0	4	2		#NULL!	1	1	2	1	2	2	2	22.7	2	2	2	2	0	2	256	0.92	2.29	23.3	4.6	0.96	2.2	5.62	3.4	70	17	20
332	60	1	I63	160	80	2	2	2	2	2	2	2	2	2	2	2	2	2	0	2	2		#NULL!	1	1	2	1	2	1	2	23	2	2	2	2	0	2	276	0.92	4.62	25.6	4.42	0.72	2.03	3.67	2.9	72	16	23
333	60	1	I63	135	70	1	1	2	2	2	2	2	2	2	2	1	2	2	0	4	2		#NULL!	1	2	2	1	2	1	2	22	2	2	2	2	0	2	207	1.07	2.89	26	3.84	1.09	2.52	1.29	7.2	70.3	19.6	21.4
334	57	0	I63	140	90	2	2	2	2	2	2	2	2	2	2	1	2	2	0	1	2		#NULL!	1	1	2	1	2	2	1	33.3	2	2	2	2	0	2	310	0.92	2.5	28	5.19	1.26	3.05	1.71	8.8	118	35	31
335	47	1	I63	120	80	2	2	2	2	2	2	2	2	2	2	2	2	2	0	5	2		#NULL!	1	1	2	1	2	2	2	22.7	1	2	2	2	0	2	323	0.93	2.12	22.6	6.66	1.29	4.16	5.54	5.5	88	22	49
336	60	1	I63	145	87	2	2	2	2	2	2	2	2	2	2	3	2	2	0	4	2		#NULL!	1	1	2	1	2	2	2	23.9	2	2	2	2	0	2	277	1.03	5.12	23.2	5.74	1.1	3.6	2.28	7.2	65	65	266
337	73	0	I63	150	90	2	2	2	2	2	2	2	2	2	2	3	1	1	1	5	2		#NULL!	1	1	2	2	2	2	2	21.4	2	2	2	2	0	2	209	1	2.6	26.2	4.27	1.37	2.55	0.78	3.4	43	27	20
338	53	1	I63	200	100	2	2	2	2	2	2	2	2	2	2	1	2	2	0	4	2		#NULL!	1	1	2	2	2	2	1	25.9	2	2	2	2	0	2	292	0.97	2.8	29.5	5.76	1.12	3.79	1.86	5.3	83	33	30
339	50	1	I63	175	100	2	2	2	2	2	2	2	2	2	2	3	1	2	0	3	2		#NULL!	1	1	2	2	2	2	2	22.3	2	2	2	2	0	2	250	0.94	2.97	30.9	5.76	1.98	3.46	1.98	3.4	66	19	21
340	68	0	I63	133	80	2	2	2	2	2	2	2	2	2	2	1	2	2	0	1	2		#NULL!	1	1	2	2	2	2	2	20	2	2	2	2	0	2	290	0.99	3.45	26.3	5.79	1.09	3.76	7.01	4.3	61	27	29
341	56	1	I63	150	90	2	2	2	2	2	2	2	2	2	2	2	2	2	0	1	2		#NULL!	1	1	2	2	2	2	2	22.3	2	2	2	2	0	2	304	0.97	3.3	33.1	5.14	0.93	3.24	2.14	3.9	91	15	12
342	40	1	I63	130	60	2	2	2	2	2	2	2	2	2	2	2	2	2	0	5	2		#NULL!	1	2	2	2	2	2	1	25.2	2	2	2	2	0	2	211	1.01	3.84	36.2	5.34	1.04	3.58	1.59	7	81	17	17
343	68	0	I63	130	80	2	2	2	2	2	2	2	2	2	2	1	2	2	0	5	2		#NULL!	2	2	2	2	2	2	2	22	2	2	2	2	0	2	305	1.06	6.19	28.7	4.5	0.78	2.9	1.8	4.2	71	19	13
344	72	0	I63	140	90	2	2	2	2	2	2	2	2	2	2	2	2	2	0	5	2		#NULL!	1	1	2	1	2	2	2	21.9	2	2	2	2	0	2	419	1.1	4.55	29.9	4.44	2.69	0.99	1.68	4.4	68	20	16
345	47	1	I63	180	120	2	2	2	2	2	2	2	2	2	2	2	2	2	0	3	2		#NULL!	1	1	2	2	2	2	2	22.4	1	2	1	2	1	2	300	0.99	2.55	31.9	5.09	1.02	3.4	3.68	4.6	76	19	22
346	71	1	I63	170	130	2	2	2	2	2	2	2	2	2	2	1	2	2	0	2	2		#NULL!	1	2	2	2	2	2	1	25.7	2	2	2	2	0	2	250	0.88	4.85	26.6	6.07	1.21	2.9	4.32	3.1	61	20	14
347	78	1	I63	190	105	2	2	2	2	2	2	2	2	2	2	3	1	2	1	2	2		#NULL!	1	1	2	2	2	1	2	24.1	2	2	2	2	0	2	296	0.96	4.21	30.8	5.12	0.83	3.21	2.38	8.4	105	18	12
348	47	0	I63	151	97	2	2	2	2	2	2	2	2	2	2	5	1	2	1	3	2		#NULL!	2	2	2	2	2	2	2	23.2	2	2	2	2	0	2	279	0.9	2.93	29	4.9	1.32	2.81	1.69	4.4	57	20	22
349	67	1	I63	150	100	2	2	2	2	2	2	2	2	2	2	2	1	2	1	1	2		#NULL!	2	2	2	2	2	2	2	22	2	2	2	2	0	2	286	1	3.57	28.4	5.1	1.2	3.47	0.95	5.3	86	19	15
350	64	1	I63	150	120	2	2	2	2	2	2	2	2	2	2	2	1	2	0	5	2		#NULL!	1	1	2	2	2	1	2	23.2	2	2	2	2	0	2	255	0.9	3.03	28.4	3.9	1.46	1.34	2.41	4.6	75	36	25
351	65	0	I63	147	100	2	2	2	2	2	2	2	2	2	2	4	1	2	1	5	2		#NULL!	1	1	2	2	2	2	2	19.9	2	2	2	2	0	2	316	0.98	3.66	27.6	4.64	1.03	2.62	2.18	6.5	63	21	16
352	61	0	I63	150	80	1	1	2	2	2	2	2	2	2	2	3	1	2	1	5	2		#NULL!	1	1	2	2	2	2	2	23.4	2	2	2	2	0	2	372	0.9	3.12	26	6.8	1.17	3.77	4.09	4.8	55	20	22
353	58	0	I63	160	80	2	2	2	2	2	2	2	2	2	2	1	2	2	1	4	2		#NULL!	1	1	2	2	2	2	2	24.2	2	2	2	2	0	2	230	1.02	2.82	28.7	6.4	1	4.2	4.7	3.6	62	17	13
354	69	1	I63	150	90	2	2	2	2	2	2	2	2	2	2	1	2	2	0	5	2		#NULL!	1	1	2	1	2	2	1	25.4	2	2	2	2	0	2	395	0.97	4.25	27.7	3.96	0.96	2.21	1.73	4.4	78	27	25
355	55	1	I63	160	90	2	2	2	2	2	2	2	2	2	2	3	2	2	0	1	2		#NULL!	1	1	2	2	2	1	2	23.4	2	2	2	2	0	2	223	0.84	2.18	23.6	4.8	1.11	2.71	2.15	9	87	23	38
356	57	0	I63	120	70	2	2	2	2	2	2	2	2	2	2	2	2	2	0	5	2		#NULL!	1	1	2	1	2	2	2	23.3	2	2	1	2	1	2	380	0.93	2	29.3	5.12	0.94	3.2	2.16	4.6	64	25	23
357	66	1	I63	200	120	2	2	2	2	2	2	2	2	2	2	1	2	2	0	5	2		#NULL!	1	1	2	2	2	2	2	19.4	2	2	2	2	0	2	226	1.04	3.42	31.4	4.41	0.91	2.32	2.59	9.2	149	23	20
358	53	1	I63	160	90	2	2	2	2	2	2	2	2	2	2	1	2	2	0	5	2		#NULL!	1	1	2	2	2	2	2	23	2	2	2	2	0	2	207	0.93	2.85	24	7.4	2.1	4.9	3.2	5.9	75	36	15
359	81	0	I63	190	100	2	2	2	2	2	2	2	2	2	2	2	2	2	0	5	2		#NULL!	1	1	2	2	2	2	2	24.9	2	2	2	2	0	2	349	1.04	3.83	34.5	4.91	1.34	2.7	1.92	5.6	58	27	7
360	76	1	I63	150	80	2	2	2	2	2	2	2	2	2	2	2	2	2	0	5	2		#NULL!	2	2	2	2	2	2	2	21.8	2	2	2	2	0	2	276	0.96	3.59	27	4.4	1.33	2.42	1.43	4.8	82	19	10
361	51	0	I63	130	80	2	2	2	2	2	2	2	2	2	2	3	1	2	0	4	2		#NULL!	2	2	2	2	2	2	2	23.2	2	2	2	2	0	2	365	0.92	3.16	27.1	5.3	0.7	3.3	2.1	5.7	42	20	21
362	52	1	I63	170	90	2	2	2	2	2	2	2	2	2	2	3	1	1	1	1	2		#NULL!	1	1	2	2	1	2	2	24.2	2	2	2	2	0	2	248	0.96	3.48	40	6.2	0.91	3.46	4.77	6	101	22	16
363	56	1	I63	214	113	2	2	2	2	2	2	2	2	2	2	2	1	1	1	4	2		#NULL!	1	1	2	1	1	2	2	21.5	2	2	2	2	0	2	265	0.99	6.19	24.5	8.7	0.98	6.52	2.64	3.3	37	27	26
364	74	0	I63	170	90	2	2	2	2	2	2	2	2	2	2	4	2	2	0	5	2		#NULL!	1	1	2	2	1	2	2	21.7	2	2	1	2	0	2	282	0.97	3.12	29.4	7.35	1.31	5.63	0.91	5.9	60	19	18
365	78	0	I63	150	90	2	2	2	2	2	2	2	2	2	2	3	1	1	1	5	2		#NULL!	1	2	2	2	1	2	2	22	2	2	2	2	0	2	278	1.04	4.72	27.5	5.51	0.91	3.67	2.05	5.1	77	25	24
366	65	0	I63	142	91	2	2	2	2	2	2	2	2	2	2	3	1	2	0	5	2		#NULL!	1	2	2	1	1	2	2	22.8	2	2	2	2	0	2	327	0.84	3.84	22.3	5.98	2.23	3.17	1.27	6.4	59	20	30
367	72	1	I63	140	80	2	2	2	2	2	2	2	2	2	2	3	1	1	0	5	2		#NULL!	1	1	2	1	1	1	1	26	2	2	2	2	0	2	257	0.96	3.12	25.3	3.99	0.92	1.66	3.11	8.1	72	11	19
368	62	1	I63	165	80	2	2	2	2	2	2	2	2	2	2	4	2	2	0	1	2		#NULL!	2	2	2	2	2	2	2	21.5	2	2	2	2	0	2	319	0.98	2.64	28.4	5.96	1.73	3.2	2.27	6.5	85	34	26
369	66	0	I63	170	100	2	2	2	2	2	2	2	2	2	2	5	1	1	1	5	2		#NULL!	2	2	2	2	2	2	2	19.6	2	2	2	2	0	2	307	0.86	3.46	29.3	6.3	1.36	3.37	3.46	3.8	79	19	22
370	70	0	I63	140	80	2	2	2	2	2	2	2	2	2	2	4	2	2	0	4	2		#NULL!	1	1	2	1	2	2	2	21.7	1	2	2	2	0	2	208	0.91	4.67	26.7	6.3	0.81	3.32	3.1	6.3	69	77	78
371	64	1	I63	150	50	2	2	2	2	2	2	2	2	2	2	4	2	2	0	2	2		#NULL!	1	1	2	1	2	2	2	23.2	2	2	2	2	0	2	313	1.01	3.75	34.1	3.26	1.05	1.86	0.77	6	85	15	19
372	57	1	I63	190	110	2	2	2	2	2	2	2	2	2	2	4	2	2	0	5	2		#NULL!	1	1	2	2	2	2	2	19.7	2	2	2	2	0	2	281	0.91	2.23	30.7	9.7	1.29	3.92	11.11	4.1	54	21	26
373	69	0	I63	160	90	1	2	2	2	2	2	2	1	2	2	2	2	2	0	3	2		#NULL!	1	1	2	2	2	2	2	21.6	2	2	2	2	0	2	243	0.99	4.37	27.2	6.38	0.87	2.49	5.23	4.5	44	32	30
374	68	1	I63	190	100	2	2	2	2	2	2	2	2	2	2	5	1	2	1	2	2		#NULL!	1	1	2	2	2	2	2	24.2	2	2	1	2	1	2	243	1.05	3.88	28.8	4.58	1.3	3.02	0.57	8	69	23	11
375	34	1	I63	130	90	1	2	2	2	2	2	1	2	2	2	1	2	2	0	5	2		#NULL!	2	2	2	2	2	2	2	22.4	2	2	2	2	0	2	228	1.03	2.2	29.3	4.26	1.56	2.15	1.2	5.6	68	23	12
376	45	1	I63	141	70	2	2	2	2	2	2	2	2	2	2	4	1	2	0	5	2		#NULL!	1	2	2	1	2	2	2	23.5	2	2	2	2	0	2	288	1	3.07	30.6	5.4	0.7	3.2	2.7	4.6	40	22	15
377	71	1	I63	130	80	2	2	2	2	2	2	2	2	2	2	5	1	1	1	4	2		#NULL!	2	2	2	2	2	2	2	22.5	2	2	2	2	0	2	249	0.95	3.13	26.4	5.68	1.53	3.65	1.1	5.2	71	30	20
378	65	1	I63	170	80	2	2	2	2	2	2	2	2	2	2	2	1	1	1	3	2		#NULL!	1	1	2	2	2	2	2	23.4	2	2	2	2	0	2	269	0.97	3.95	26.5	4.61	1.15	2.42	2.29	5.9	68	18	18
379	53	1	I63	185	120	2	2	2	2	2	2	2	2	2	2	2	2	2	0	4	1	3	2	2	2	2	2	2	2	2	24.2	2	2	2	2	0	2	197	0.99	2.74	29.9	3.71	1.31	1.9	1.09	5.3	95	27	24
380	61	1	I63	180	85	2	2	2	2	2	2	2	2	2	2	3	1	1	0	1	2		#NULL!	1	1	2	2	2	2	2	23.7	2	2	2	2	0	2	185	0.96	3.92	28.2	4.32	0.85	2.08	3.05	4.5	73	38	72
381	63	1	I63	150	90	2	2	2	2	2	2	2	2	2	2	2	1	1	1	1	2		#NULL!	1	2	2	2	2	2	2	22.7	2	2	1	2	0	2	263	0.91	2.76	29.9	3.65	1.1	1.9	1.43	4.6	82	23	16
382	56	1	I63	140	80	2	2	2	2	2	2	2	2	2	2	1	2	1	0	5	2		#NULL!	1	1	2	2	2	2	2	20.8	2	2	2	2	0	2	238	1.2	3.41	31.5	3.73	1.03	2.07	1.38	6.7	53	20	16
383	55	1	I63	160	100	2	2	2	2	2	2	2	2	2	2	2	1	1	1	4	2		#NULL!	1	2	2	1	2	2	2	22.4	2	2	2	2	0	2	183	1.07	2.87	30.4	3.91	0.95	2.28	1.49	6.2	62	20	30
384	58	1	I63	155	110	2	2	2	2	2	2	2	2	2	2	4	1	1	0	4	2		#NULL!	1	1	2	2	2	2	1	26.8	2	2	1	2	1	2	204	0.86	2.81	32.8	6.4	0.9	4.3	2.4	4.6	79	28	51
385	57	1	I63	140	80	2	2	2	2	2	2	2	2	2	2	2	1	1	0	5	2		#NULL!	2	2	2	2	2	2	2	23.4	2	2	2	2	0	2	238	0.98	4.25	33.1	5.6	0.87	3.59	2.51	3.3	89	29	23
386	57	1	I63	170	100	2	2	2	2	2	2	2	2	2	2	4	1	2	1	1	2		#NULL!	1	1	2	1	2	2	2	24.5	2	2	2	2	0	2	178	0.89	4.35	27.9	6.86	1.21	4.32	2.93	5.7	51	17	14
387	54	1	I63	140	90	2	2	2	2	2	2	2	2	2	2	4	1	1	0	5	2		#NULL!	1	1	2	2	2	1	1	26.1	2	2	2	2	0	2	217	0.9	2.2	29.5	5.15	1.07	3.43	1.58	4.9	66	18	19
388	51	1	I63	156	100	2	2	2	2	2	2	2	2	2	2	2	2	2	0	5	2		#NULL!	1	1	2	2	2	2	1	25.4	2	2	2	2	0	2	272	0.97	3.22	31.1	4.97	1.05	2.79	4.53	6.4	86	24	16
389	54	1	I63	140	80	2	2	2	2	2	2	2	2	2	2	1	2	2	0	2	2		#NULL!	1	1	2	1	2	2	2	21.5	2	2	2	2	0	2	296	0.92	5.62	29.5	6.78	0.85	4.23	3.75	9.6	233	20	13
390	57	1	I63	130	70	2	2	2	2	2	2	2	2	2	2	2	2	2	0	4	2		#NULL!	1	2	2	1	2	1	2	20.1	2	2	2	2	0	2	181	1.09	2.46	35.7	3.29	0.72	1.57	2.2	3.8	67	18	20
391	66	1	I63	180	90	2	2	2	2	2	2	2	2	2	2	2	2	2	0	4	2		#NULL!	1	2	2	1	2	1	2	23.9	2	2	2	2	0	2	271	0.88	4.19	27.3	4.09	0.98	3.22	1.74	10.4	120	19	23
392	76	0	I63	140	80	2	2	2	2	2	2	2	2	2	2	2	2	2	0	5	2		#NULL!	1	1	2	1	2	2	2	20.1	2	2	2	2	0	2	378	0.91	3.81	29.5	5.46	1.83	2.96	1.48	4.9	59	29	27
393	66	1	I63	160	90	2	2	2	2	2	2	2	2	2	2	3	2	2	0	4	2		#NULL!	1	1	2	2	2	1	2	23.6	2	2	1	2	0	2	635	0.99	3.81	32.2	3.8	1.2	2	4.8	8.7	95	75	127
394	68	1	I63	175	100	2	2	2	2	2	2	2	2	2	2	2	1	2	1	5	2		#NULL!	1	1	2	1	2	1	2	21.2	2	2	2	2	0	2	167	0.95	3.75	54.2	3.82	1.56	1.73	1.16	5.9	70	40	23
395	66	1	I63	140	80	2	2	2	2	2	2	2	2	2	2	5	1	1	1	3	2		#NULL!	1	1	2	2	2	1	1	25.6	2	2	2	2	0	2	243	0.95	4.57	27.8	3.22	1.63	1.51	1.51	3.4	78	22	15
396	65	1	I63	160	95	2	2	2	2	2	2	2	2	2	2	4	1	1	0	5	2		#NULL!	1	1	2	2	2	1	2	22	2	2	2	2	0	2	226	0.96	3.49	25	4.95	0.99	1.96	4.4	7.7	118	31	42
397	76	1	I63	150	96	2	2	2	2	2	2	2	2	2	2	4	1	1	1	5	2		#NULL!	1	1	2	2	2	1	2	18.7	2	2	2	2	0	2	205	0.98	2.76	31.3	5.17	0.88	3.63	1.46	5.5	84	21	22
398	64	1	I63	185	110	2	2	2	2	2	2	2	2	2	2	4	1	2	1	5	2		#NULL!	1	1	2	2	2	2	1	25.9	2	2	2	2	0	2	279	0.92	4.56	29.8	6.76	1.32	3.98	3.21	5.8	97	29	16
399	73	0	I63	187	90	2	2	2	2	2	2	2	2	2	2	4	1	1	0	5	2		#NULL!	1	1	2	2	2	2	2	24	2	2	2	2	0	2	260	1	3.53	27.6	6.2	0.9	3.4	3.8	3.8	64	16	12
400	50	0	I63	160	100	2	2	2	2	2	2	2	2	2	2	4	1	2	0	5	2		#NULL!	1	1	2	1	2	2	2	23.5	2	2	2	2	0	2	348	0.93	4.74	27.7	4.76	0.83	2.79	2.5	4.3	49	38	66
401	64	1	I63	120	80	2	2	2	2	2	2	2	2	2	2	3	1	1	1	4	2		#NULL!	1	1	2	2	2	1	2	21.3	2	2	2	2	0	2	354	0.93	3.01	26.8	5.4	0.8	3.4	4.3	4.7	92	22	15
402	69	1	I63	145	90	2	2	2	2	2	2	2	2	2	2	4	1	1	0	2	2		#NULL!	1	1	2	2	2	1	2	22.3	2	2	2	2	0	2	238	0.95	2.82	31.6	3.11	1.75	1.02	0.74	4.8	68	27	16
403	79	1	I63	130	80	2	2	2	2	2	2	2	2	2	2	1	2	2	0	5	2		#NULL!	1	2	2	2	2	1	2	23.5	2	2	2	2	0	2	231	0.91	4.37	21.3	3.83	0.78	2.55	1.09	5.9	98	30	15
404	59	1	I63	140	80	2	2	2	2	2	2	2	2	2	2	1	2	2	0	5	2		#NULL!	1	2	2	2	2	1	2	21.5	2	2	2	2	0	2	150	0.88	2.65	25	3.96	1.42	1.9	1.4	6.3	79	28	26
405	73	1	I63	130	80	2	2	2	2	2	2	2	2	2	2	3	1	1	1	3	2		#NULL!	1	1	2	2	2	2	1	25.5	2	2	1	2	0	2	229	0.97	4.31	38.9	3.79	0.97	1.99	1.83	7.6	112	25	15
406	56	0	I63	160	90	2	2	2	2	2	2	2	2	2	2	4	1	1	0	4	2		#NULL!	1	1	2	2	2	2	2	23.5	2	2	2	2	0	2	357	0.98	4.75	29.7	4.76	1	2.51	2.76	4.4	55	19	13
407	43	0	I63	180	118	2	2	2	2	2	2	2	2	2	2	4	1	1	1	5	2		#NULL!	1	2	2	1	2	2	2	19.1	2	2	2	2	0	2	229	0.99	3.12	23.9	5.1	1.28	3.05	2.8	4.5	22	37	9.9
408	54	1	I63	220	120	2	2	2	2	2	2	2	2	2	2	2	2	2	0	3	1	4	2	1	1	2	1	2	2	2	22.5	2	2	2	2	0	2	249	0.86	2.9	25	7.3	1.79	4.16	2.98	5.2	54	20	20
409	71	1	I63	180	100	2	2	2	2	2	2	2	2	2	2	1	2	2	0	2	2		#NULL!	1	2	2	2	2	1	2	20.4	2	2	2	2	0	2	296	0.95	3.53	33.5	6.7	1.21	4.04	3.18	4.4	72	15	20
410	41	1	I63	140	80	2	2	2	2	2	2	2	2	2	2	1	2	2	0	2	2		#NULL!	1	1	2	2	2	1	1	25.9	2	2	2	2	0	2	348	0.97	2.6	28.8	5.9	0.91	3.34	3.62	4.8	79	27	34
411	73	0	I63	250	100	2	2	2	2	2	2	2	2	2	2	1	2	2	0	4	2		#NULL!	1	1	2	1	2	2	2	23.4	2	2	2	2	0	2	251	0.94	4.37	27.1	5.04	0.94	2.7	3.09	6.6	66	16	14
412	69	1	I63	130	80	2	2	2	2	2	2	2	2	2	2	4	1	1	1	3	2		#NULL!	1	1	2	1	2	2	2	23.1	2	2	2	2	0	2	344	1.03	5.01	30.5	3.5	1.05	2.13	0.7	6.9	89	21	15
413	57	1	I63	130	80	2	2	2	2	2	2	2	2	2	2	4	1	1	0	4	2		#NULL!	1	1	2	2	2	1	2	20.2	2	2	2	2	0	2	246	0.94	3.23	31.6	5.47	1.12	2.93	3.12	5.5	93	24	23
414	54	1	I63	150	90	2	2	2	2	2	2	2	2	2	2	1	2	2	0	5	2		#NULL!	1	1	2	1	2	2	1	27.3	2	2	2	2	0	2	267	0.98	3.41	35.7	5.06	0.87	3.39	4.53	5.4	93	21	25
415	63	1	I63	184	110	2	2	2	2	2	2	2	2	2	2	4	1	1	0	3	2		#NULL!	1	1	2	2	2	1	2	23.4	2	2	2	2	0	2	249	0.97	4.56	37.7	3.85	0.62	1.79	5.73	4.9	62	23	19
416	59	1	I63	180	120	2	2	2	2	2	2	2	2	2	2	3	1	1	1	5	2		#NULL!	1	1	2	2	2	1	2	22.2	2	2	2	2	0	2	215	1.02	3.43	30.3	5.28	0.98	3.48	1.8	4.5	70	23	22
417	73	0	I63	130	80	2	2	2	2	2	2	2	2	2	2	4	1	1	1	4	2		#NULL!	1	1	2	1	2	2	2	23.4	2	2	1	2	1	2	150	0.96	2.49	30.5	2.22	0.95	0.56	1.57	4.2	61	48	46
418	68	1	I63	160	100	2	2	2	2	2	2	2	2	2	2	4	1	1	1	2	2		#NULL!	1	1	2	2	2	2	1	25.4	1	2	2	2	0	2	222	1.01	2.66	38.7	3.51	1.02	2.04	0.98	8.3	101	24	19
419	47	1	I63	160	100	2	2	2	2	2	2	2	2	2	2	3	1	1	1	5	2		#NULL!	1	1	2	1	2	2	2	23	2	2	2	2	0	2	224	0.86	3.16	26.3	3.63	0.92	1.44	2.79	4.6	92	17	15
420	59	1	I63	130	80	2	2	2	2	2	2	2	2	2	2	2	1	1	0	5	2		#NULL!	1	1	2	2	2	2	2	21.4	2	2	2	2	0	2	161	1.11	3.81	30.1	5.25	1.43	3.29	1.28	3.6	84	17	14
421	63	1	I63	140	80	2	2	2	2	2	2	2	2	2	2	2	2	2	1	4	2		#NULL!	1	2	2	1	2	2	2	19.1	2	2	2	2	0	2	211	0.96	3.43	29.5	3.68	1.18	2.14	0.79	8	82	18	12
422	65	0	I63	90	78	2	2	2	2	2	2	2	2	2	2	5	1	1	1	4	2		#NULL!	1	1	2	2	2	2	2	21.6	2	2	2	2	0	2	271	0.95	3.04	27.8	4.02	1.56	1.31	2.52	3.3	73.7	23.7	27.2
423	47	1	I63	170	100	2	2	2	2	2	2	2	2	2	2	3	2	2	0	4	2		#NULL!	1	1	2	1	2	2	2	22.7	2	2	2	2	0	2	180	1.04	2.74	27.8	3.44	0.87	1.49	2.38	5.5	81	34	57
424	68	1	I63	150	70	2	2	2	2	2	2	2	2	2	2	4	2	2	1	1	2		#NULL!	1	1	2	1	2	2	1	25.9	2	2	2	2	0	2	187	0.97	3.96	27.6	5.95	1.1	3.39	3.22	6.8	98	19	18
425	67	0	I63	140	80	2	2	2	2	2	2	2	2	2	2	3	1	1	0	5	2		#NULL!	1	2	2	1	2	2	1	25.9	2	2	2	2	0	2	223	0.95	0.66	29.3	6.49	1	4.14	2.96	6.5	73	19	12
426	53	1	I63	170	110	2	2	2	2	2	2	2	2	2	2	4	2	2	0	5	2		#NULL!	1	1	2	2	2	2	2	24.4	2	2	2	2	0	2	299	1.02	3.4	29.2	3.93	0.75	2.25	2.05	5.1	101	24	34
427	61	1	I63	140	90	2	2	2	2	2	2	2	2	2	2	3	2	2	1	4	2		#NULL!	2	2	2	2	2	2	2	23.3	2	2	2	2	0	2	237	0.87	3.7	22.3	5.3	0.9	3.1	4.2	9.5	86	20	14
428	77	0	I63	140	80	2	2	2	2	2	2	2	2	2	2	4	1	1	0	5	2		#NULL!	1	1	2	1	2	2	2	21.5	2	2	2	2	0	2	265	0.94	3.86	25.3	3.12	1.29	1.83	0.98	7.5	47	23	20
429	65	1	I63	170	100	2	2	2	2	2	2	2	2	2	2	3	1	1	1	5	2		#NULL!	1	1	2	1	2	1	2	23.5	2	2	1	2	1	2	171	0.97	2.6	25.8	5.29	1.36	3.36	1.26	5.5	67	20	24
430	73	1	I63	110	70	2	2	2	2	2	2	2	2	2	2	4	1	1	0	5	2		#NULL!	2	2	2	2	2	2	2	20.8	2	2	2	2	0	2	210	0.98	3.52	26.3	5.04	1.1	3.5	0.96	4.6	48	28	30
431	82	1	I63	160	100	2	2	2	2	2	2	2	2	2	2	1	2	2	0	4	2		#NULL!	1	1	2	2	2	2	2	24.1	2	2	2	2	0	2	293	1.07	5.18	33.9	2.57	0.75	0.9	2.02	6.5	101	34	31
432	65	1	I63	200	100	2	2	2	2	2	2	2	2	2	2	1	2	2	1	4	2		#NULL!	1	1	2	2	2	1	2	19.7	2	2	2	2	0	2	262	1.01	3.03	34.5	5.5	1.13	3.81	1.24	3.7	84	48	23
433	60	1	I63	130	80	2	2	2	2	2	2	2	2	2	2	3	2	2	0	5	2		#NULL!	1	2	2	2	2	1	2	20.7	2	2	2	2	0	2	213	0.99	3.19	31	3.19	1	1.89	0.65	4.8	65	18	12
434	60	1	I63	150	90	2	2	2	2	2	2	2	2	2	2	4	2	2	1	5	2		#NULL!	1	1	2	1	2	1	2	23.2	2	2	1	2	0	2	251	0.96	3.7	28	4.85	0.87	2.45	3.36	5.1	55	14	26
435	55	1	I63	175	88	2	2	2	2	2	2	2	2	2	2	2	1	2	1	2	2		#NULL!	1	1	2	1	1	2	2	23.4	2	2	1	2	0	2	224	0.82	3.75	25.4	3.5	1.03	1.84	1.38	5.6	99	17	18
436	67	1	I63	140	80	2	2	2	2	2	2	2	2	2	2	2	2	2	0	4	2		#NULL!	1	2	1	2	2	2	2	21.9	2	2	2	2	0	2	204	0.98	2.64	30.2	3.91	1	2.5	0.91	5.8	73	15	16
437	78	1	I63	130	80	2	2	2	2	2	2	2	2	2	2	4	2	2	0	4	2		#NULL!	1	2	1	2	2	1	2	19.5	2	2	2	2	0	2	232	0.95	3.79	30.2	5.24	1.23	3.39	1.36	6.1	95	26	16
438	67	1	I63	140	80	2	2	2	2	2	2	2	2	2	2	4	1	2	0	5	2		#NULL!	1	1	1	2	2	2	2	24	2	2	2	2	0	2	219	1.15	2.84	33.4	5.78	0.97	3.59	2.68	5.9	101	23	17
439	73	0	I63	140	80	2	2	2	2	2	2	2	2	2	2	3	1	1	0	1	2		#NULL!	1	2	1	2	2	2	2	20.8	2	2	1	2	0	2	208	0.98	3.4	26.4	4.67	1.44	2.64	1.29	4.5	78	26	15
440	78	1	I63	140	80	2	2	2	2	2	2	2	2	2	2	1	2	2	0	5	2		#NULL!	1	1	1	2	2	2	2	23.7	2	2	2	2	0	2	224	1.05	5.03	28.3	4.72	1.04	2.81	1.91	5.3	101	23	25
441	59	1	I63	160	90	2	2	2	2	2	2	2	2	2	2	2	2	1	0	3	2		#NULL!	1	2	1	2	2	2	2	20.5	2	1	2	2	0	2	206	1.07	2.25	29.5	2.91	0.94	1.62	0.76	4.1	71	37	26
442	58	1	I63	160	80	2	2	2	2	2	2	2	2	2	2	2	2	2	0	4	2		#NULL!	1	1	1	2	2	1	2	23.4	1	2	1	2	0	2	193	0.98	3.16	27.4	3.62	1.81	1.32	1.08	6.9	170	17	19
443	70	1	I63	110	60	2	2	2	2	2	2	2	2	2	2	3	1	1	0	3	2		#NULL!	1	2	1	2	2	2	2	19.2	2	1	2	2	0	2	170	1.01	2.34	27	3.07	0.61	1.71	1.08	5.6	88	31	20
444	73	1	I63	140	80	2	2	2	2	2	2	2	2	2	2	4	1	1	1	5	2		#NULL!	1	1	1	1	2	2	1	25.9	2	2	1	2	0	2	147	1.31	2.35	26.4	3.16	1.24	1.72	0.44	6.4	88	32	24
445	76	0	I63	156	82	1	1	2	2	2	2	2	2	2	2	2	1	2	1	4	2		#NULL!	1	2	1	2	2	2	2	24.1	2	2	2	2	0	2	244	0.93	4.15	26.9	5.46	1.08	3.46	2.02	4.5	77	21	23
446	52	0	I63	120	80	2	2	2	2	2	2	2	2	2	2	1	2	2	0	5	2		#NULL!	1	2	1	2	2	2	2	22.2	2	2	2	2	0	2	161	0.93	3.45	25.4	5.01	1.25	2.92	1.84	6.4	77	20	22
447	61	1	I63	150	100	2	2	2	2	2	2	2	2	2	2	1	2	1	0	2	2		#NULL!	2	2	2	2	2	2	2	22.8	2	2	2	2	0	2	202	1.09	2.2	28.2	5.54	1.26	3.71	1.26	7	79	19	16
448	50	1	I63	140	90	2	2	2	2	2	2	2	2	2	2	1	2	2	0	1	2		#NULL!	1	2	2	2	2	1	2	21	2	2	2	2	0	2	276	1.01	2.62	27.8	4.76	1.59	2.51	1.45	7.6	81	31	21
449	59	0	I63	152	92	2	2	2	2	2	2	2	2	2	2	3	1	1	1	5	2		#NULL!	1	2	1	2	2	2	2	22.3	2	1	2	2	0	2	304	1.52	3.96	25.9	5.52	1.7	3.81	1.61	4.7	65	38	29
450	70	1	I63	140	90	2	2	2	2	2	2	2	2	2	2	3	1	1	1	4	2		#NULL!	1	1	2	2	2	2	2	24.8	2	2	2	2	0	2	308	1.05	3.33	27.5	4.74	1.12	3.13	1.08	5.9	74	24	20
451	51	1	I63	120	70	1	1	2	2	1	2	2	2	2	2	1	2	2	0	5	2		#NULL!	1	2	2	2	2	2	1	25.2	2	1	1	1	0	2	193	2.18	2.43	37.4	4.74	0.97	3.17	1.33	4.6	69	34	34
452	76	0	I63	150	90	2	2	2	2	2	2	2	2	2	2	4	1	1	0	5	2		#NULL!	1	1	1	2	2	2	2	21.2	2	2	2	2	0	2	254	1.01	3.55	28.3	5.17	1.1	3.18	1.96	6.4	98	27	20
453	74	0	I63	150	80	2	2	2	2	2	2	2	2	2	2	4	1	2	0	5	2		#NULL!	1	1	2	1	2	2	2	21.1	2	2	2	2	0	2	267	0.96	5.9	28.7	5.43	1.28	2.87	2.82	4.4	52	27	20
454	85	1	I63	140	70	2	2	2	2	2	2	2	2	2	2	4	1	2	0	3	2		#NULL!	1	1	2	1	1	2	1	25.8	2	2	2	2	0	2	267	1.05	2.99	31.7	3.43	0.62	1.62	2.62	4.5	75	16	19
455	71	0	I63	180	100	2	2	2	2	2	2	2	2	2	2	1	2	2	0	4	2		#NULL!	1	1	2	2	1	2	2	20.3	1	2	2	2	0	2	221	0.96	4.98	31.3	3.12	1.18	1.49	1	5.3	67	53	42
456	83	1	I63	190	80	1	2	2	2	2	2	2	1	2	2	2	2	2	0	5	2		#NULL!	1	1	2	1	1	2	2	21.2	2	2	2	2	0	2	246	1.02	3.41	30.9	3.08	0.91	1.59	1.27	6.8	45	25	20
457	76	0	I63	150	90	2	2	2	2	2	2	2	2	2	2	3	1	1	1	5	2		#NULL!	1	2	2	2	1	2	1	32.1	2	2	2	2	0	2	233	0.93	2.94	30.7	5.41	1.06	3.63	1.59	4.6	60	20	16
458	81	0	I63	130	80	2	2	2	2	2	2	2	2	2	2	4	2	1	0	4	2		#NULL!	1	1	2	2	1	2	2	20	2	2	2	2	0	2	349	1.06	2.79	24.7	6.25	1.1	3.48	3.67	5.4	44	24	20
459	50	1	I63	146	100	2	2	2	2	2	2	2	2	2	2	2	1	1	0	5	2		#NULL!	1	1	2	1	1	2	2	24.2	2	2	2	2	0	2	263	1	3.19	26.1	5.06	1.27	1.78	4.42	3.8	83	20	29
460	80	1	I63	180	100	2	2	2	2	2	2	2	2	2	2	5	1	2	0	5	2		#NULL!	1	1	2	2	1	2	2	22.8	2	2	2	2	0	2	233	1.01	3.06	29.2	3.61	1.5	1.76	0.77	6.7	100	25	19
461	51	0	I63	171	90	2	2	2	2	2	2	2	2	2	2	1	2	2	0	4	2		#NULL!	1	1	2	2	2	2	2	21.5	2	2	1	2	1	2	268	0.92	2.33	24	5.21	1.34	2.6	2.79	4.2	56	15	13
462	56	0	I63	131	72	1	1	2	2	2	2	2	2	2	2	0	2	2	0	2	2		#NULL!	1	2	2	2	2	2	2	20.5	2	2	1	2	1	2	225	1	2.56	31	6.5	0.98	4.5	2.3	4.4	47	27	22
463	54	1	I63	150	90	1	1	2	2	2	2	2	2	2	2	1	2	2	0	2	2		#NULL!	1	1	2	1	2	2	2	23.5	2	2	1	2	0	2	307	0.89	3	29.3	5.5	0.8	3.3	2.2	2.9	68	34	40
464	47	0	I63	113	94	1	1	2	2	2	2	2	2	2	2	0	2	2	0	5	2		#NULL!	2	2	2	2	2	2	2	23.4	2	2	2	2	0	2	235	1.11	3.41	35.1	6.7	0.95	4.2	3	5.3	56	15	15
465	69	0	I63	155	90	2	2	2	2	2	2	2	2	2	2	3	1	1	0	4	2		#NULL!	1	1	2	1	2	2	2	22	1	2	2	2	0	2	240	0.95	2.98	26.3	4.46	0.85	1.79	4.01	5	57	29	22
466	70	1	I63	155	80	2	2	2	2	2	2	2	2	2	2	2	2	2	0	5	2		#NULL!	1	2	2	2	2	2	1	25.7	2	2	2	2	0	2	287	0.9	2.22	29.5	6.13	1.81	3.59	1.61	6.4	96	17	14
467	69	1	I63	140	90	2	2	2	2	2	2	2	2	2	2	1	2	2	0	5	1	3	2	1	1	2	1	2	2	1	25.7	2	2	2	2	0	2	208	1.02	5.72	36.1	6.2	1.1	4.7	2.8	8.4	103	9	16
468	42	1	I63	130	75	1	1	2	2	2	2	2	2	2	2	0	2	2	0	5	2		#NULL!	2	2	2	2	2	2	2	24.7	2	2	2	2	0	2	193	1.03	2.87	35.4	3.94	0.8	2.16	2.16	5.2	84	21	30
469	41	1	I63	160	110	2	2	2	2	2	2	2	2	2	2	4	1	1	0	5	2		#NULL!	1	1	2	2	2	2	1	25.9	2	2	2	2	0	2	245	0.9	4.2	35.8	5.13	1.1	2.96	2.36	5.8	81	22	31
470	56	1	I63	145	110	1	1	2	2	2	2	2	2	2	2	0	2	2	0	1	2		#NULL!	1	1	2	2	2	1	1	27.2	2	2	1	2	0	2	262	0.98	3.1	28.8	4.46	0.82	3.09	2.24	6.5	60	31	45
471	78	1	I63	130	79	2	2	2	2	2	2	2	2	2	2	2	1	2	1	5	2		#NULL!	1	1	2	2	2	2	2	21.5	2	2	2	2	0	2	214	0.96	3.37	25.4	3.54	1	1.84	1.53	3.1	55	19	18
472	72	1	I63	130	80	2	2	2	2	2	2	2	2	2	2	3	1	2	0	1	2		#NULL!	1	1	2	1	2	2	2	20	2	2	1	2	0	2	304	0.92	4.37	24.3	4.13	0.83	2	2.87	4	72	28	41
473	20	1	I63	130	70	1	1	2	2	2	2	2	2	2	2	1	2	2	0	5	2		#NULL!	2	2	2	2	2	2	2	21.3	2	2	2	2	0	2	232	1.02	2.45	28.2	3.58	1.05	1.65	1.94	4.4	79	27	27
474	47	1	I63	150	90	2	2	2	2	2	2	2	2	2	2	2	2	2	0	4	2		#NULL!	1	1	2	2	2	2	2	23.2	2	2	2	2	0	2	247	1.04	3.37	28.3	4.05	1.04	2.42	1.29	6.3	75	15	19
475	63	0	I63	140	90	1	2	2	2	2	2	2	2	1	2	2	2	2	1	5	2		#NULL!	1	1	2	1	2	2	1	26.7	2	2	2	2	0	2	390	0.92	3.75	31.5	4.92	1.05	1.97	4.18	10.2	84	18	13
476	67	1	I63	186	109	2	2	2	2	2	2	2	2	2	2	4	1	1	1	2	2		#NULL!	1	1	2	2	2	2	2	22.7	2	2	2	2	0	2	289	0.96	2.43	33.3	3.8	1.22	1.37	2.66	3.6	86	19	18
477	34	0	I63	150	100	2	2	2	2	2	2	2	2	2	2	0	2	2	0	5	2		#NULL!	1	2	2	2	2	2	2	22.7	2	2	1	2	1	2	240	1.04	3.49	29.7	2.89	1.03	1.3	1.24	6.1	56	19	18
478	87	1	I63	130	80	2	2	2	2	2	2	2	2	2	2	3	1	1	1	5	2		#NULL!	1	2	2	2	2	1	2	23.7	1	1	2	2	0	2	190	0.97	3.7	26.3	3.79	1.91	1.05	1.82	10.2	203	33	18
479	65	1	I63	140	90	2	2	2	2	2	2	2	2	2	2	3	1	1	1	4	2		#NULL!	1	2	2	2	2	1	1	26.9	2	2	2	2	0	2	358	0.95	2.92	31.5	5.31	0.93	3.33	2.31	3.2	50	51	74
480	52	1	I63	120	80	2	2	2	2	2	2	2	2	2	2	1	2	2	0	4	2		#NULL!	1	2	2	2	2	1	2	24.2	2	2	2	2	0	2	238	0.95	3.02	23.8	5.84	0.98	2.87	4.37	4.5	77	22	18
481	62	1	I63	150	90	2	2	2	2	2	2	2	2	2	2	3	2	2	0	5	2		#NULL!	1	1	2	2	2	1	2	23	2	2	2	2	0	2	257	0.98	3.62	29.3	5.95	1.21	3.88	1.9	5.2	90	20	13
482	79	0	I63	160	90	2	2	2	2	2	2	2	2	2	2	5	2	2	0	5	2		#NULL!	1	1	2	2	2	2	2	23.1	2	2	2	2	0	2	240	0.91	3.06	26.5	4.93	1.09	2.49	2.96	7.4	60	29	25
483	39	1	I63	130	80	2	2	2	2	2	2	2	2	2	2	2	2	2	0	4	2		#NULL!	2	2	2	2	2	2	2	21.6	2	2	2	2	0	2	185	1.04	2.88	30.7	4.03	0.9	2.54	1.3	3.7	83	28	27
484	52	1	I63	120	60	1	1	2	2	2	2	2	2	2	2	1	2	2	0	5	2		#NULL!	2	2	2	2	2	1	2	24.2	2	2	2	2	0	2	299	0.95	3.16	25.2	6.45	1.68	4.27	1.1	8	95	15	22
485	83	0	I63	150	90	2	2	2	2	2	2	2	2	2	2	3	1	1	0	1	2		#NULL!	1	1	2	2	2	2	2	15.4	2	2	2	2	0	2	194	1.04	2.94	26.2	3.23	1.29	1.43	1.12	8.2	83	19	11
486	44	0	I63	130	80	2	2	2	2	2	2	2	2	2	2	3	2	2	0	4	2		#NULL!	2	2	2	2	2	2	2	22.4	2	2	2	2	0	2	301	1.02	3.3	26.6	2.59	1.05	1.2	0.75	2.9	62	24	22
487	68	0	I63	140	80	2	2	2	2	2	2	2	2	2	2	5	1	1	1	5	2		#NULL!	1	1	2	1	2	2	1	25	2	2	1	2	0	2	238	0.86	4.31	24.5	4.53	0.93	1.74	4.09	5.9	117	18	13
488	73	0	I63	154	72	2	2	2	2	2	2	2	2	2	2	1	2	2	0	4	2		#NULL!	1	1	2	1	2	2	2	24.6	2	2	2	2	0	2	364	1.02	2.22	31.4	4.1	1.01	2.5	1.3	5.8	56	21	19
489	78	1	I63	135	85	1	1	2	2	2	2	2	2	2	2	1	2	2	0	4	2		#NULL!	1	1	2	1	2	2	2	24.1	2	2	2	2	0	2	299	1.04	2.82	28.8	3.88	1.05	2.19	1.41	4	66	29	18
490	87	1	I63	120	70	2	2	2	2	2	2	2	2	2	2	1	2	2	1	5	1	2	1	1	2	2	2	2	1	2	24	2	2	2	2	0	2	80	1.05	2.9	34.5	3.76	0.96	2.45	0.77	5.8	72	28	14
491	84	0	I63	170	100	2	2	2	2	2	2	2	2	2	2	2	2	2	0	2	2		#NULL!	1	1	2	2	2	2	2	19.7	2	2	2	2	0	2	286	0.78	4.07	23.9	5.61	1.42	3.51	1.5	4.5	39	27	24
492	57	1	I63	180	100	2	2	2	2	2	2	2	2	2	2	2	2	2	0	5	2		#NULL!	1	2	2	2	2	2	1	25.7	2	2	2	2	0	2	330	0.88	3.51	30.4	5.27	0.75	2.63	5.82	4.7	84	24	18
493	75	1	I63	160	90	2	2	2	2	2	2	2	2	2	2	2	2	2	0	1	2		#NULL!	1	2	2	2	2	1	1	26.3	2	2	2	2	0	2	147	0.89	2.83	31.6	3.86	1.25	2.01	1.33	7.4	85	19	14
494	74	0	I63	153	85	2	2	2	2	2	2	2	2	2	2	5	1	1	0	5	1	2	3	1	1	2	2	2	2	2	21.2	2	2	2	2	0	2	378	0.93	3.19	30	5.9	1.01	3.71	2.59	4.5	50	21	36
495	77	0	I63	140	65	2	2	2	2	2	2	2	2	2	2	4	1	1	0	5	2		#NULL!	1	1	2	2	2	2	2	20.4	2	2	2	2	0	2	213	0.89	3.34	26.3	4.56	1.35	2.21	2.2	8	62	29	18
496	67	1	I63	215	115	2	2	2	2	2	2	2	2	2	2	3	1	1	1	4	2		#NULL!	1	1	2	2	2	1	1	27.2	2	2	2	2	0	2	323	1.04	3.11	27.4	3.63	1	2.05	1.28	7.7	98	15	7
497	52	1	I63	130	80	1	1	2	2	2	2	2	2	2	2	2	1	1	0	5	2		#NULL!	1	2	2	2	2	2	2	23.4	2	2	1	2	0	2	272	0.9	3.11	27.4	4.34	1.01	1.84	3.28	4.6	51	29	60
498	34	0	I63	120	70	2	2	2	2	2	2	2	2	2	2	0	2	2	0	5	2		#NULL!	2	2	2	2	2	2	2	21.4	2	2	2	2	0	2	210	1.09	2.89	30.5	5.6	1.39	3.79	0.92	3.5	65	15	13
499	48	1	I63	120	84	2	2	2	2	2	2	2	2	2	2	2	1	1	0	5	2		#NULL!	1	1	2	2	2	2	2	23.9	2	2	2	2	0	2	213	1.04	2.76	27.8	3.82	0.9	1.68	2.73	7.1	100	20	14
500	72	0	I63	149	86	2	2	2	2	2	2	2	2	2	2	5	1	2	1	4	2		#NULL!	2	2	2	2	2	2	2	24.1	2	2	2	2	0	2	288	0.92	2.73	26.8	5.34	1.66	3.22	1.02	5.9	71	20	12
501	71	1	I63	160	80	2	2	2	2	2	2	2	2	2	2	2	1	1	1	5	2		#NULL!	1	1	2	1	2	2	1	25.7	2	2	2	2	0	2	110	1.26	2.76	38.1	2.91	1.42	1.14	0.78	2.8	48	69	36
502	77	1	I63	220	100	2	2	2	2	2	2	2	2	2	2	3	1	1	1	5	2		#NULL!	1	1	2	2	2	2	1	25.3	2	2	2	2	0	2	232	0.92	2.93	24.4	4.17	0.82	0.82	3.06	7.6	149	23	23
503	65	0	I63	130	90	2	2	2	2	2	2	2	2	2	2	2	2	2	0	5	2		#NULL!	1	1	2	2	2	1	2	20.4	2	2	2	2	0	2	247	1.03	3.37	35.2	3.33	0.97	1.38	2.15	5.6	71	35	43
504	87	1	I63	140	90	2	2	2	2	2	2	2	2	2	2	2	2	2	0	1	2		#NULL!	1	1	2	2	2	2	2	24	2	2	2	2	0	2	276	1	3.53	30.2	4.51	0.95	2.07	3.28	5	97	52	62
505	76	0	I63	160	80	2	2	2	2	2	2	2	2	2	2	2	1	2	0	4	2		#NULL!	1	1	2	1	2	2	2	20.3	2	2	2	2	0	2	177	0.98	3.46	24.7	3.69	0.94	2.01	1.63	4.6	70	24	20
506	71	1	I63	140	90	2	2	2	2	2	2	2	2	2	2	4	1	1	0	5	2		#NULL!	1	1	2	1	2	2	2	19.2	2	2	2	2	0	2	111	1.33	2.04	28.5	5.6	0.8	3.3	2.9	4.9	56	22	19
507	58	1	I63	130	80	2	2	2	2	2	2	2	2	2	2	2	2	2	0	2	2		#NULL!	1	2	2	2	2	2	2	24.5	2	2	1	2	0	2	94	1.14	1.87	26	5.27	3.08	0.87	2.9	6.3	126	25	19
508	63	1	I63	140	90	2	2	2	2	2	2	2	2	2	2	2	2	2	0	4	2		#NULL!	1	1	2	2	2	2	2	18	2	2	1	2	0	2	248	0.97	3.3	41.4	3.52	1.06	2.1	0.8	4.5	72	19	11
509	78	0	I63	140	80	1	1	2	2	2	2	2	2	2	2	5	1	1	1	5	2		#NULL!	1	1	2	2	2	2	2	24.9	2	2	2	2	0	2	150	1.1	3.3	30.6	5.7	0.8	4.1	4.2	57	50	19	11
510	68	1	I63	160	100	2	2	2	2	2	2	2	2	2	2	3	2	2	0	5	2		#NULL!	1	1	2	2	2	1	2	22.1	2	2	2	2	0	2	478	0.93	4.14	40.1	8.73	1.3	6.15	2.81	4.5	73	27	33
511	88	1	I63	160	90	2	2	2	2	2	2	2	2	2	2	2	2	2	1	5	2		#NULL!	1	1	2	2	2	1	2	22.5	2	2	2	2	0	2	181	1.05	3.49	31.9	4.21	1.08	2.68	1	8	113	20	12
512	90	0	I63	140	80	2	2	2	2	2	2	2	2	2	2	2	1	2	1	1	2		#NULL!	1	1	2	2	2	2	2	21	2	2	2	2	0	2	290	0.93	2.4	29.3	4.36	1.64	2.23	1.08	4.3	75	16	9
513	64	1	I63	160	100	2	2	2	2	2	2	2	2	2	2	4	2	1	1	2	2		#NULL!	1	1	2	2	1	2	1	25.7	2	2	2	2	0	2	210	0.95	3.43	29.1	4.25	1.32	1.48	3.19	4.4	90	30	30
514	62	1	I63	160	100	2	2	2	2	2	2	2	2	2	2	4	1	1	0	5	2		#NULL!	1	2	2	2	2	2	2	22	2	2	1	2	0	2	352	0.86	3.53	27.7	4.41	1.28	1.83	2.86	5	72	25	10
515	86	1	I63	140	80	2	2	2	2	2	2	2	2	2	2	4	1	1	1	5	2		#NULL!	1	1	2	2	2	2	2	22.2	2	2	2	2	0	2	356	1.04	4.61	24.7	3.08	0.89	1.78	0.91	8.4	92	14	10
516	76	1	I63	130	70	2	2	2	2	2	2	2	2	2	2	2	2	1	0	5	2		#NULL!	1	1	2	1	2	2	2	23.8	2	2	2	2	0	2	304	0.95	3.46	31	4.78	0.91	2.61	2.77	5.3	44	15	19
517	68	1	I63	140	80	2	2	2	2	2	2	2	2	2	2	2	2	1	1	5	2		#NULL!	2	2	2	2	2	2	2	23	2	2	2	2	0	2	208	1.11	4.48	28.1	6	0.8	3.7	3.2	5.5	82	23	19
518	87	1	I63	102	60	2	2	2	2	2	2	2	2	2	2	2	1	1	0	2	2		#NULL!	1	2	2	2	2	1	1	19.5	2	2	2	2	0	2	331	1.15	3.41	28.4	4.1	0.95	2.63	1.15	6.8	93	40	10
519	54	1	I63	150	90	2	2	2	2	2	2	2	2	2	2	5	1	1	0	4	2		#NULL!	1	1	2	2	2	2	2	22	2	2	2	2	0	2	306	0.96	3.7	29.6	5.65	0.98	3.18	3.28	6.5	88	16	16
520	52	1	I63	145	89	1	1	2	2	2	2	2	2	2	2	1	2	2	0	5	1	3	1	1	1	2	2	2	1	2	22.6	2	2	2	2	0	2	219	0.98	3.6	30	5.1	1.02	3.02	2.33	3.8	76	29	34
521	52	0	I63	155	100	1	1	2	2	2	2	2	2	2	2	3	1	1	0	1	2		#NULL!	1	1	2	2	2	2	2	22.7	2	2	1	2	0	2	357	0.93	2.7	26.9	5.49	1.55	3.18	1.67	3.7	63	35	36
522	57	1	I63	140	90	2	2	2	2	2	2	2	2	2	2	2	1	2	1	3	2		#NULL!	1	1	2	2	2	1	1	23.7	2	2	2	2	0	2	230	0.92	2.76	29.6	5	1.09	2.76	2.52	6	107	27	33
523	82	0	I63	207	93	2	2	2	2	2	2	2	2	2	2	5	1	1	0	4	2		#NULL!	1	1	2	2	2	2	2	22.3	2	2	2	2	0	2	187	1	2.56	28.6	5.47	1.55	3.33	1.3	6	64	22	16
524	77	0	I63	180	70	2	2	2	2	2	2	2	2	2	2	5	1	1	1	5	2		#NULL!	1	1	2	2	2	2	2	23.2	2	2	2	2	0	2	198	0.94	3.06	31.8	4.71	0.79	3.11	1.78	6.4	61	64	66
525	60	0	I63	150	90	2	2	2	2	2	2	2	2	2	2	4	1	1	0	5	2		#NULL!	2	2	2	2	2	2	2	22.9	2	2	2	2	0	2	322	0.94	2.99	25.9	4.81	1.63	2.66	1.14	2.9	51	22	16
526	51	1	I63	140	90	2	2	2	2	2	2	2	2	2	2	1	2	2	0	5	2		#NULL!	1	2	2	2	2	1	1	25	2	2	2	2	0	2	259	0.99	2.92	34.7	6.01	1.03	3.55	3.14	5	73	20	29
527	59	1	I63	135	90	2	2	2	2	2	2	2	2	2	2	2	1	1	0	2	2		#NULL!	1	1	2	2	2	2	2	24.4	2	2	1	2	1	2	368	0.98	4.15	27	2.99	0.91	1.43	1.44	5.4	89	28	49
528	68	1	I63	170	82	2	2	2	2	2	2	2	2	2	2	3	1	1	0	4	2		#NULL!	1	1	2	1	2	2	1	26.7	2	2	2	2	0	2	236	0.86	4.15	28.6	4.7	1	3.02	1.5	6.3	83	26	33
529	91	1	I63	130	90	2	2	2	2	2	2	2	2	2	2	3	1	1	0	3	2		#NULL!	1	1	2	2	2	2	2	18.9	2	2	2	2	0	2	294	0.97	4.2	31.3	4.23	1.08	2.15	2.19	2.8	97	26	12
530	70	1	I63	170	90	2	2	2	2	2	2	2	2	2	2	3	2	2	0	3	2		#NULL!	1	1	2	2	2	2	2	21.7	2	2	2	2	0	2	222	0.99	3.3	35	4.71	1.1	2.87	1.62	9.3	113	27	25
531	81	0	I63	140	80	2	2	2	2	2	2	2	2	2	2	3	1	1	1	5	2		#NULL!	2	2	2	2	2	2	2	23.2	2	2	2	2	0	2	277	1.51	5.1	30	3.45	0.52	2.22	0.91	3.2	47	25	12
532	84	0	I63	190	110	2	2	2	2	2	2	2	2	2	2	4	1	1	0	4	2		#NULL!	1	1	2	1	2	2	2	21.2	2	2	2	2	0	2	239	1.06	2.35	23.2	4.63	1.08	2.36	2.62	9	72	20	12
533	73	1	I63	147	109	2	2	2	2	2	2	2	2	2	2	4	1	1	0	5	2		#NULL!	1	1	2	2	2	2	2	21.4	2	2	2	2	0	2	342	0.96	4.59	23.5	5.48	1.02	3.36	2.43	7.3	89	21	13
534	63	1	I63	190	90	2	2	2	2	2	2	2	2	2	2	1	2	2	0	1	2		#NULL!	1	1	2	2	2	1	1	26	2	2	2	2	0	2	227	0.88	2.62	24.2	4.97	0.89	3.28	1.76	10	112	19	27
535	86	1	I63	120	72	2	2	2	2	2	2	2	2	2	2	2	2	2	0	5	2		#NULL!	1	2	1	2	2	1	2	22.2	2	2	2	2	0	2	158	0.98	3.53	31.3	3.71	1.01	1.3	3.09	5.3	81	32	18
536	61	1	I63	160	90	2	2	2	2	2	2	2	2	2	2	3	1	1	1	3	2		#NULL!	1	1	2	2	2	2	1	26.9	2	2	2	2	0	2	234	0.92	3	28	6.64	1.14	3.62	3.47	5.7	98	70	120
537	57	1	I63	130	80	2	2	2	2	2	2	2	2	2	2	1	2	2	0	4	2		#NULL!	1	2	2	1	1	2	2	22.7	2	2	2	2	0	2	227	0.97	3.53	29.2	5.8	1.24	3.13	3.15	4.2	71	15	12
538	65	0	I63	130	80	2	2	2	2	2	2	2	2	2	2	3	2	2	0	2	2		#NULL!	1	1	2	2	1	2	1	23.7	2	2	2	2	0	2	185	0.99	2.83	29.9	6.37	1.26	4.41	1.54	5.9	52	20	18
539	63	1	I63	130	80	2	2	2	2	2	2	2	2	2	2	2	1	1	0	4	1	4	1	1	2	2	2	1	1	1	26.3	2	2	2	2	0	2	328	0.93	3.95	32.4	5.27	0.77	2.91	3.49	3.9	72	30	28
540	57	0	I63	210	160	2	2	2	2	2	2	2	2	2	2	2	2	2	0	4	2		#NULL!	1	1	2	2	1	2	2	20.9	2	2	2	2	0	2	261	0.95	3.9	30.9	6.2	1.49	4.11	1.33	5.8	147	24	11
541	70	0	I63	190	95	2	2	2	2	2	2	2	2	2	2	1	2	2	0	1	1	1	2	1	1	2	1	1	2	1	26.9	2	2	2	2	0	2	341	0.92	3.26	29.4	3.25	1.05	1.28	2.03	5.3	49	14	72
542	63	0	I63	130	80	2	2	2	2	2	2	2	2	2	2	4	1	1	0	4	2		#NULL!	1	1	2	1	1	2	2	22.3	2	2	2	2	0	2	222	0.97	2.71	31.2	5.59	0.84	3	8.98	4.7	41	25	32
543	71	1	I63	160	100	2	2	2	2	2	2	2	2	2	2	3	1	2	0	5	2		#NULL!	1	1	2	2	1	2	2	21.8	2	2	2	2	0	2	289	0.96	3.64	29.2	6.21	1.41	3.78	2.25	10.5	92	36	61
544	64	0	I63	130	80	2	2	2	2	2	2	2	2	2	2	1	2	2	0	1	2		#NULL!	1	1	2	2	2	2	1	25.8	2	2	2	2	0	2	236	0.89	3.4	27.8	6.92	1.58	3.95	3.05	3.7	40	18	20
545	53	1	I63	130	80	2	2	2	2	2	2	2	2	2	2	2	2	2	0	2	2		#NULL!	2	2	2	2	2	2	2	22	2	2	2	2	0	2	246	0.99	2.9	33.6	3.07	1.57	2.05	0.54	8.1	115	24	19
546	56	1	I63	110	80	2	2	2	2	2	2	2	2	2	2	2	2	2	0	1	2		#NULL!	1	2	2	2	2	2	2	22	2	2	1	2	0	2	322	0.94	3.34	30.8	4.77	1.14	3.19	0.96	8.2	68	24	31
547	60	0	I63	206	126	2	2	2	2	2	2	2	2	2	2	2	2	2	0	4	1	3	2	1	1	2	2	2	2	2	22	2	2	2	2	0	2	348	0.93	3.68	26.9	3.77	1.17	3.61	2.18	3.7	50	21	31
548	51	1	I63	130	70	2	2	2	2	2	2	2	2	2	2	3	1	2	1	4	2		#NULL!	1	2	2	2	2	1	2	21.9	2	2	2	2	0	2	289	0.92	2.81	26.7	4.19	1.45	2.41	0.72	4.2	71	19	20
549	62	0	I63	130	80	2	2	2	2	2	2	2	2	2	2	3	1	1	1	4	2		#NULL!	2	2	2	2	2	2	2	23.7	2	2	2	2	0	2	267	0.94	4.49	30.9	3.55	0.88	1.61	2.34	4.2	37	20	16
550	74	1	I63	136	80	2	2	2	2	2	2	2	2	2	2	3	1	1	0	4	2		#NULL!	1	1	2	2	2	2	1	25.7	2	2	2	2	0	2	298	1.05	3.07	32	4.22	1.03	2.18	2.22	5	87	18	18
551	79	1	I63	130	80	2	2	2	2	2	2	2	2	2	2	3	1	1	0	5	2		#NULL!	1	1	2	2	2	2	2	20.6	2	2	1	2	0	2	223	1.06	3.03	34.8	5.7	0.87	2.9	2	7	108	15	12
552	80	0	I63	220	100	2	2	2	2	2	2	2	2	2	2	2	2	2	0	4	2		#NULL!	1	1	2	2	2	2	1	26.1	2	2	2	2	0	2	317	0.96	4.2	31.6	5.6	0.9	3.1	2.8	4.3	69	19	11
553	54	1	I63	170	110	2	2	2	2	2	2	2	2	2	2	3	1	1	0	5	2		#NULL!	1	1	2	2	2	2	2	24.3	2	2	2	2	0	2	252	0.95	3.01	25.5	6	0.87	3.2	3.1	4.6	67	17	20
554	67	1	I63	190	110	2	2	2	2	2	2	2	2	2	2	3	2	1	0	3	2		#NULL!	2	2	2	2	2	2	2	24.9	2	2	2	2	0	2	263	1.03	3.34	33.1	5.8	0.8	3.7	2.2	11.2	140	20	14
555	68	0	I63	140	80	2	2	2	2	2	2	2	2	2	2	3	1	1	0	2	2		#NULL!	1	1	2	2	2	2	2	20.4	2	2	2	2	0	2	240	0.84	2.95	26.8	6.19	1.4	3.42	4.73	6.7	84	30	23
556	63	1	I63	180	90	2	2	2	2	2	2	2	2	2	2	3	1	2	0	5	2		#NULL!	1	1	2	2	2	2	2	23	2	2	1	2	0	2	193	0.94	4	28.7	6.2	0.8	3.8	3.9	5.9	89	21	23
557	51	1	I63	140	80	2	2	2	2	2	2	2	2	2	2	4	2	2	0	5	2		#NULL!	1	1	2	2	2	2	2	22.7	2	2	2	2	0	2	251	0.97	2.83	28.2	7.8	0.84	3.68	12.16	5.5	84	15	36
558	73	0	I63	160	90	2	2	2	2	2	2	2	2	2	2	4	1	2	0	4	2		#NULL!	1	1	2	2	2	2	2	23.3	2	2	2	2	0	2	237	0.94	3.79	26	4.59	1.38	2.5	1.56	3.9	63	25	25
559	67	1	I63	140	90	1	2	2	2	2	2	2	2	1	2	2	2	2	0	5	2		#NULL!	1	1	2	2	2	1	2	19.5	2	2	2	2	0	2	151	0.88	4.73	29.8	5.4	0.75	3.4	2.2	2.5	91	24	30
560	62	0	I63	120	70	2	2	2	2	2	2	2	2	2	2	2	1	1	1	5	1	3	2	2	2	2	2	2	2	2	23.4	2	2	2	2	0	2	266	0.98	2.95	27.1	4.23	1.67	1.9	1.45	3.6	64	33	21
561	73	1	I63	150	80	2	2	2	2	2	2	2	2	2	2	3	1	1	1	5	2		#NULL!	1	1	2	1	2	2	1	27	2	2	2	2	0	2	214	1.12	2.63	27.9	4.04	1.01	2.39	1.41	6.9	74	28	45
562	55	1	I63	180	110	2	2	2	2	2	2	2	2	2	2	4	1	1	1	5	2		#NULL!	1	1	2	2	2	2	2	18.4	2	2	2	2	0	2	226	0.88	4.78	25.1	5.99	1.04	3.81	4.72	6.1	76	22	29
563	64	1	I63	140	80	2	2	2	2	2	2	2	2	2	2	3	1	1	0	1	2		#NULL!	1	2	2	2	2	1	2	24	2	2	2	2	0	2	339	0.92	3.49	29.3	6.2	0.9	4	3.7	6.8	80	22	21
564	71	1	I63	200	100	2	2	2	2	2	2	2	2	2	2	2	1	2	1	5	1	2	1	1	1	2	2	2	1	2	18.9	2	2	2	2	0	2	354	0.97	4.17	27.3	5.52	0.85	3.46	2.67	4.4	66	17	16
565	67	0	I63	140	70	2	2	2	2	2	2	2	2	2	2	4	1	1	1	4	2		#NULL!	2	2	2	2	2	2	2	18.4	2	2	2	2	0	2	387	1.06	4.3	26.3	4.97	1.06	2.91	2.21	5.2	55	24	19
566	55	0	I63	137	62	2	2	2	2	2	2	2	2	2	2	2	1	1	1	5	1	2	2	2	2	2	2	2	2	2	22.6	2	2	2	2	0	2	289	0.99	2.86	31.6	4.42	1.01	2.84	1.25	4.1	56	21	17
567	45	1	I63	180	120	2	2	2	2	2	2	2	2	2	2	3	1	1	1	5	1	1	1	1	2	2	1	2	2	1	27.4	2	2	2	2	0	2	226	1.07	3.89	28.2	5.41	0.85	3.02	3.38	4.7	68	14	17
568	55	1	I63	170	90	2	2	2	2	2	2	2	2	2	2	4	2	2	0	3	2		#NULL!	1	1	2	2	2	1	2	23.4	2	2	2	2	0	2	194	0.96	1.91	25.7	10.85	1.73	3.9	7.23	2.6	54	48	66
569	68	0	I63	140	80	2	2	2	2	2	2	2	2	2	2	1	2	2	0	1	2		#NULL!	2	2	2	2	2	2	2	22.5	2	2	2	2	0	2	367	0.92	4.71	28.8	5.89	0.97	3.5	3.12	7.5	74	20	21
570	60	1	I63	210	100	2	2	2	2	2	2	2	2	2	2	2	2	2	0	1	2		#NULL!	1	1	2	2	2	2	2	23.3	2	2	2	2	0	2	242	1.08	2.65	36.9	4.66	1.09	3.02	1.22	9.1	78	18	18
571	66	1	I63	140	80	1	1	2	2	2	2	2	2	2	2	1	2	2	0	5	2		#NULL!	2	2	2	2	2	2	2	24	2	2	2	2	0	2	238	1.02	2.8	24.8	5.36	1.03	3.57	1.67	5	96	21	12
572	54	0	I63	140	80	2	2	2	2	2	2	2	2	2	2	3	1	1	0	4	2		#NULL!	2	2	2	2	2	2	2	23.2	2	2	2	2	0	2	250	1	2.99	30.5	4.66	1.21	2.96	1.08	4.5	48	18	18
573	60	0	I63	153	100	2	2	2	2	2	2	2	2	2	2	3	1	1	1	5	2		#NULL!	1	1	2	2	2	2	2	24.7	2	2	2	2	0	2	338	0.86	0.96	30.1	4.89	0.85	2.3	3.82	3.5	72	23	29
574	65	1	I63	140	80	2	2	2	2	2	2	2	2	2	2	3	2	2	1	4	1	3	2	1	1	2	2	2	1	2	22	2	2	2	2	0	2	295	0.94	3.2	33.3	4.4	0.94	2.67	1.73	3.6	86	15	11
575	50	0	I63	160	108	2	2	2	2	2	2	2	2	2	2	4	1	1	1	5	2		#NULL!	1	1	2	2	2	2	2	24.5	2	2	2	2	0	2	233	0.97	3.65	29.9	5.4	0.83	3.53	2.29	1.9	45	13	12
576	77	1	I63	161	100	2	2	2	2	2	2	2	2	2	2	3	1	2	0	5	2		#NULL!	1	1	2	1	2	1	2	21.3	2	2	1	2	0	2	186	0.96	5.2	24.7	3.64	0.82	1.08	2.5	7.9	145	35	32
577	65	1	I63	140	80	2	2	2	2	2	2	2	2	2	2	3	1	1	1	5	2		#NULL!	1	2	2	1	2	1	1	26.2	2	2	2	2	0	2	276	0.91	2.41	32.3	2.49	0.83	0.94	1.59	7.8	89	28	42
578	71	0	I63	220	100	2	2	2	2	2	2	2	2	2	2	5	1	1	1	4	2		#NULL!	1	1	2	2	2	2	2	19	2	1	2	2	0	2	240	1.05	4.21	27.3	5.76	1.29	3.81	1.45	4.8	70	18	11
579	60	1	I63	172	107	2	2	2	2	2	2	2	2	2	2	2	2	2	0	3	1	3	2	1	1	2	2	2	1	1	26.8	2	2	2	2	0	2	291	1.04	4.04	34.1	3.11	0.73	1.48	1.99	7.8	90	24	25
580	70	1	I63	200	100	2	2	2	2	2	2	2	2	2	2	2	1	1	1	5	2		#NULL!	1	1	2	2	2	2	2	23.4	2	2	2	2	0	2	377	0.87	3.26	28.5	3.7	0.84	1.61	2.76	5.8	85	20	11
581	84	0	I63	190	100	2	2	2	2	2	2	2	2	2	2	2	2	2	0	1	2		#NULL!	1	1	2	1	2	2	1	27.5	2	2	2	2	0	2	164	0.95	3.7	28	4.56	0.58	2.01	4.33	4.2	72	38	34
582	76	0	I63	148	85	2	2	2	2	2	2	2	2	2	2	3	1	1	0	5	2		#NULL!	2	2	2	2	2	2	2	20.4	2	2	2	2	0	2	352	0.89	3.75	25.2	5.02	1.08	2.58	2.99	5.8	58	27	20
583	87	0	I63	180	70	2	2	2	2	2	2	2	2	2	2	3	2	2	0	1	2		#NULL!	1	1	2	2	2	2	2	20.4	2	2	2	2	0	2	335	0.95	3.33	26	5.54	1.51	3.59	0.96	6.4	56	33	21
584	56	1	I63	187	115	2	2	2	2	2	2	2	2	2	2	3	2	2	0	4	2		#NULL!	1	1	2	2	2	2	1	27.3	2	2	1	2	1	2	194	0.96	1.84	26	5.4	1.02	2.8	2.7	4.9	66	37	48
585	68	0	I63	130	80	2	2	2	2	2	2	2	2	2	2	3	2	2	0	5	2		#NULL!	1	1	2	2	2	2	2	22	2	2	2	2	0	2	215	0.96	3.09	24.9	4.95	1.24	3.03	1.5	4.9	73	41	44
586	58	1	I63	180	90	2	2	2	2	2	2	2	2	2	2	3	2	2	0	5	2		#NULL!	1	1	2	2	2	2	2	22.4	2	2	1	2	0	2	250	1.18	3.57	33.9	5	1.3	3.8	2.3	3.1	60	36	48
587	60	0	I63	160	90	2	2	2	2	2	2	2	2	2	2	2	2	2	0	2	2		#NULL!	1	1	2	2	2	2	2	24.4	2	2	2	2	0	2	307	0.95	3.08	27.3	5.2	1	2.24	4.3	7.2	50	23	23
588	88	1	I63	150	90	2	2	2	2	2	2	2	2	2	2	5	1	2	0	5	2		#NULL!	2	2	2	2	2	2	2	24.3	2	2	2	2	0	2	221	1.07	3.5	27	3.89	0.73	2.12	2.29	5.5	95	29	19
589	56	1	I63	130	70	2	2	2	2	2	2	2	2	2	2	4	1	2	0	4	2		#NULL!	1	1	2	2	2	2	1	25.8	2	2	1	2	0	2	277	1.01	4.26	34.4	6.31	0.85	4.54	2.03	5.8	91	18	21
590	66	0	I63	140	90	2	2	2	2	2	2	2	2	2	2	2	1	2	0	3	2		#NULL!	1	1	2	1	2	1	2	23.2	2	2	2	2	0	2	278	0.97	2.68	29	4.38	1.58	2.33	1.03	8.7	64	15	10
591	66	0	I63	165	87	2	2	2	2	2	2	2	2	2	2	3	1	1	1	4	2		#NULL!	1	1	2	2	2	2	2	23.4	2	2	2	2	0	2	392	0.93	3.89	29.6	6.35	0.94	2.87	6.82	3.5	49	31	38
592	61	0	I63	210	100	2	2	2	2	2	2	2	2	2	2	2	1	1	1	5	2		#NULL!	1	1	2	2	2	2	2	23.5	2	2	2	2	0	2	218	0.96	3.3	29.8	3.7	0.83	1.87	2.19	5	59	18	22
593	59	1	I63	130	80	2	2	2	2	2	2	2	2	2	2	3	1	1	0	5	2		#NULL!	2	2	2	2	2	2	2	23	2	2	2	2	0	2	207	0.99	3.01	31.3	4.49	0.92	0.92	2.52	9.1	102	16	13
594	83	0	I63	180	80	2	2	2	2	2	2	2	2	2	2	2	2	2	0	2	2		#NULL!	2	2	2	2	2	2	2	20.4	2	2	2	2	0	2	263	1	3.26	24.6	6.1	1	3.8	4.5	3.7	57	25	13
595	63	1	I63	150	80	2	2	2	2	2	2	2	2	2	2	3	1	1	0	5	2		#NULL!	1	1	2	1	2	2	2	19.5	2	2	2	2	0	2	123	0.99	3.55	31.6	3.42	1	1.28	2.5	8	125	17	21
596	60	0	I63	150	90	2	2	2	2	2	2	2	2	2	2	2	1	1	0	4	2		#NULL!	1	1	2	1	2	2	2	22.7	2	2	2	2	0	2	243	0.95	3.4	23.4	4.91	0.92	2.89	2.43	3.6	67	29	35
597	70	0	I63	149	100	2	2	2	2	2	2	2	2	2	2	4	1	1	0	5	2		#NULL!	2	2	2	2	2	2	2	22.7	2	2	2	2	0	2	309	1.02	3.65	23.8	4.67	1.21	1.81	3.64	5.5	52	19	16
598	46	0	I63	150	80	2	2	2	2	2	2	2	2	2	2	1	2	2	0	5	1	3	1	2	2	2	2	2	2	2	23.4	2	2	2	2	0	2	290	0.94	3.23	29.6	4.07	1.36	2.23	1.05	5	37	28	26
599	48	1	I63	140	70	2	2	2	2	2	2	2	2	2	2	2	2	2	0	2	2		#NULL!	1	2	2	2	2	1	2	23.3	2	2	2	2	0	2	249	1.06	3.41	31.9	5.34	1	3.64	1.54	4.2	79	28	45
600	63	0	I63	140	80	2	2	2	2	2	2	2	2	2	2	2	2	2	0	4	2		#NULL!	1	1	2	1	2	2	2	22.1	2	2	2	2	0	2	284	0.97	3.61	27.3	2.78	0.83	0.96	2.18	5	43	25	26
601	45	0	I63	160	90	1	1	2	2	2	2	2	2	2	2	3	2	2	1	5	2	3	#NULL!	2	2	2	2	2	2	2	23.7	2	2	2	2	0	2	285	0.93	3.05	28.3	4.92	0.89	2.64	3.05	2.8	59	33	45
602	81	1	I63	140	80	2	2	2	2	2	2	2	2	2	2	2	2	2	0	1	2		#NULL!	1	1	2	2	2	2	2	24.5	2	2	2	2	0	2	200	1	2.33	28.6	4.66	1	2.56	2.41	4.5	74	29	23
603	75	1	I63	140	80	2	2	2	2	2	2	2	2	2	2	3	2	2	0	3	2		#NULL!	1	1	2	2	2	2	2	24.2	2	2	2	2	0	2	236	1	2.2	25.6	4.51	1.3	2.31	1.98	7.8	121	38	33
604	58	1	I63	140	80	2	2	2	2	2	2	2	2	2	2	2	2	2	0	2	2		#NULL!	1	1	2	2	2	2	2	24.7	2	2	2	2	0	2	317	0.88	3.85	29.4	7.9	0.86	2.2	8.59	4.8	89	32	32
605	51	0	I63	140	80	2	2	2	2	2	2	2	2	2	2	1	2	2	0	1	2		#NULL!	1	1	2	2	2	2	2	22.3	2	2	2	2	0	2	276	1.04	4.09	30.6	5.62	1.48	3.7	0.96	8	74	77	67
606	78	0	I63	146	82	2	2	2	2	2	2	2	2	2	2	4	1	2	1	2	2		#NULL!	1	1	2	1	2	2	2	19.2	2	2	2	2	0	2	269	0.93	2.66	24.3	4.04	1.07	2.1	1.92	3.9	44	15	22
607	73	1	I63	155	100	2	2	2	2	2	2	2	2	2	2	3	1	2	0	5	2		#NULL!	1	1	2	1	2	2	1	28.1	2	2	1	2	0	2	243	1.01	3.79	31.5	3.94	1.21	2.11	1.37	4	90	30	31
608	75	0	I63	220	80	2	2	2	2	2	2	2	2	2	2	4	1	1	0	5	2		#NULL!	1	1	2	2	2	2	1	25.4	2	2	2	2	0	2	358	0.97	3.84	27.4	3.9	0.88	2.02	2.21	4.4	55	18	11
609	51	0	I63	160	40	2	2	2	2	2	2	2	2	2	2	4	1	2	0	5	2		#NULL!	1	1	2	2	1	2	2	23.7	2	2	2	2	0	2	353	0.94	4.98	27.5	6.04	2.05	3.49	1.1	5.2	70	13	14
610	73	0	I63	140	75	2	2	2	2	2	2	2	2	2	2	3	1	2	1	4	2		#NULL!	1	1	2	1	1	2	2	21.9	2	2	2	2	0	2	316	0.9	4.19	36.3	4.05	1.01	1.45	3.5	4.2	62	16	14
611	66	0	I63	140	90	2	2	2	2	2	2	2	2	2	2	2	1	1	1	4	1	4	1	1	1	2	1	1	2	2	19	2	2	2	2	0	2	150	1.1	3.57	23.5	2.72	1.46	0.97	0.63	4.2	40	20	10
612	49	1	I63	180	115	2	2	2	2	2	2	2	2	2	2	1	1	1	1	4	1	4	2	1	1	2	2	1	2	1	26.7	2	2	2	2	0	2	187	0.97	3.73	31.7	7.9	1.8	4.9	5.2	6.4	84	16	18
613	50	1	I63	153	94	2	2	2	2	2	2	2	2	2	2	3	1	1	0	4	1	3	1	2	2	2	2	2	2	2	20	2	2	2	2	0	2	205	0.96	2.16	26.4	6.1	0.87	4.2	2.3	5.8	65	24	18
614	71	1	I63	160	80	2	2	2	2	2	2	2	2	2	2	3	1	1	1	4	2		#NULL!	2	2	2	2	2	2	2	20.5	2	2	2	2	0	2	171	1.03	2.71	26.5	4.81	0.95	2.18	3.7	5.5	105	16	19
615	72	1	I63	120	80	2	2	2	2	2	2	2	2	2	2	4	1	1	0	5	2		#NULL!	1	2	2	1	2	2	2	22.4	2	2	2	2	0	2	317	0.9	3.07	27.5	4.55	0.94	2.75	1.9	8.2	110	18	21
616	59	1	I63	130	80	2	2	2	2	2	2	2	2	2	2	4	1	1	1	5	2		#NULL!	2	2	2	2	2	2	2	22	2	2	2	2	0	2	244	0.96	3.04	30.7	3.63	0.85	2.09	1.51	4.4	85	33	49
617	92	1	I63	120	70	2	2	2	2	2	2	2	2	2	2	4	1	1	1	5	2		#NULL!	1	1	2	1	2	2	2	24.2	2	2	2	2	0	2	187	1.08	4.05	26.8	2.96	0.86	1.24	1.89	8.5	66	17	26
618	64	1	I63	160	100	2	2	2	2	2	2	2	2	2	2	3	2	1	0	3	2		#NULL!	2	2	2	2	2	2	2	22.7	2	2	2	2	0	2	234	1.04	3.37	31.8	4.45	1.2	2.6	1.42	5	68	20	19
619	68	1	I63	120	80	2	2	2	2	2	2	2	2	2	2	4	1	1	1	4	2		#NULL!	1	1	2	2	2	2	2	23.8	2	2	2	2	0	2	120	1.01	3.72	30.6	3.92	0.85	2.31	1.67	4.5	78	24	20
620	68	0	I63	210	110	2	2	2	2	2	2	2	2	2	2	3	1	1	1	2	2		#NULL!	1	1	2	2	2	2	2	22.5	2	2	2	2	0	2	237	0.88	3	26.2	5.26	1.45	2.72	2.4	5.1	74	28	39
621	41	1	I63	120	80	2	2	2	2	2	2	2	2	2	2	3	1	1	0	5	2		#NULL!	2	2	2	2	2	2	2	23.4	2	2	2	2	0	2	167	0.84	3.3	27	5.42	0.98	3.36	5.74	4.7	47	15	25
622	84	0	I63	150	80	2	2	2	2	2	2	2	2	2	2	4	1	1	0	5	2		#NULL!	1	1	2	2	2	2	2	19.1	2	2	2	2	0	2	436	1.05	2.99	34	4.34	0.89	3.03	0.92	5.9	71	30	26
623	65	1	I63	140	80	2	2	2	2	2	2	2	2	2	2	4	1	2	0	4	1	2	1	1	1	2	2	2	2	1	25.9	2	2	2	2	0	2	448	0.93	2.85	33.3	5.37	1.02	3.39	4.93	4.6	58	28	13
624	64	1	I63	180	90	2	2	2	2	2	2	2	2	2	2	2	1	2	1	1	1	2	1	1	1	2	2	2	2	2	17	2	2	2	2	0	2	317	0.93	2.66	23.8	4.4	0.9	2.89	1.34	7.5	111	30	25
625	76	0	I63	190	80	2	2	2	2	2	2	2	2	2	2	3	2	2	1	5	2		#NULL!	1	1	2	2	2	2	1	26.6	2	2	2	2	0	2	234	0.97	2.78	28.3	5.33	0.91	3.72	1.53	5	87	24	22
626	77	0	I63	180	90	2	2	2	2	2	2	2	2	2	2	0	2	2	1	3	1	2	2	1	1	2	2	2	2	2	23.8	2	2	2	2	0	2	371	0.92	4.29	30.2	5.9	1	3.8	1	6	68	18	18
627	60	1	I63	150	100	2	2	2	2	2	2	2	2	2	2	4	1	2	0	4	2		#NULL!	1	2	2	2	2	1	2	22.1	2	2	2	2	0	2	292	0.88	2.48	28.9	5.66	0.98	3.38	2.87	6.7	77	31	39
628	53	1	I63	150	80	2	2	2	2	2	2	2	2	2	2	3	1	1	1	4	2		#NULL!	1	1	2	2	2	1	2	22.5	2	2	2	2	0	2	393	0.9	2.89	26	6.04	1.36	3.46	2.68	6.5	80	27	22
629	70	0	I63	130	80	2	2	2	2	2	2	2	2	2	2	4	1	2	1	2	2		#NULL!	1	1	2	1	2	2	2	24.4	2	2	1	2	0	2	278	0.99	3.06	25.9	4.88	1.38	2.45	2.3	7.6	73	31	23
630	70	0	I63	190	110	2	2	2	2	2	2	2	2	2	2	5	1	1	1	3	2		#NULL!	1	1	2	2	2	2	2	22.2	2	2	1	2	0	2	337	0.97	4.07	29.5	4.04	1.08	2.09	1.91	2.7	49	20	10
631	84	1	I63	160	114	1	1	2	2	2	2	2	2	2	2	3	2	2	0	3	2		#NULL!	1	1	2	2	2	2	2	16.5	1	2	2	2	0	2	195	0.95	4.26	27.4	3.42	1.82	1.37	0.5	6	85	30	34
632	72	1	I63	150	90	2	2	2	2	2	2	2	2	2	2	3	2	2	0	5	2		#NULL!	1	1	2	2	2	1	2	20.7	2	2	2	2	0	2	160	0.97	3.79	30.1	6.5	1.54	4.35	1.34	5.3	65	36	32
633	69	0	I63	150	70	2	2	2	2	2	2	2	2	2	2	4	1	1	0	5	2		#NULL!	2	2	2	2	2	2	2	20.7	2	2	2	2	0	2	302	0.95	3.76	30.1	6.02	1.09	3.4	4.7	5.5	56	21	8
634	48	1	I63	215	169	2	2	2	2	2	2	2	2	2	2	4	1	2	1	3	1	3	1	1	1	2	2	2	1	1	25.9	2	2	2	2	0	2	185	1.05	3.12	28.8	3.99	1.59	1.96	0.99	4.8	96	217	341
635	71	1	I63	180	100	1	1	2	2	2	2	2	2	2	2	2	2	2	1	5	1	3	2	1	1	2	1	2	1	1	26.3	2	2	2	2	0	2	242	0.94	3.09	23.4	4.09	1.04	2.25	1.77	7.9	68	23	17
636	70	1	I63	195	107	2	2	2	2	2	2	2	2	2	2	4	1	1	1	3	2		#NULL!	1	1	2	2	2	2	2	22.8	2	2	2	2	0	2	244	0.97	3.79	30.1	4.26	0.93	2.58	1.66	4.1	63	24	33
637	74	0	I63	130	80	2	2	2	2	2	2	2	2	2	2	4	1	1	1	5	2		#NULL!	1	1	2	1	2	2	1	26.7	2	2	2	2	0	2	304	0.96	3.34	25	4.31	0.83	1.89	4.87	6.6	69	20	19
638	49	1	I63	130	80	2	2	2	2	2	2	2	2	2	2	2	2	2	0	5	2		#NULL!	1	2	2	2	2	2	1	25	2	2	2	2	0	2	302	0.48	3.79	30.8	6.43	1.1	4.79	2.19	3.7	76	25	23
639	57	1	I63	174	92	2	2	2	2	2	2	2	2	2	2	3	2	1	0	4	2		#NULL!	1	1	2	2	2	1	2	21.9	2	2	2	2	0	2	458	1.04	3.41	34.4	2.72	0.8	0.83	2.39	7.3	85	20	31
640	72	0	I63	120	80	2	2	2	2	2	2	2	2	2	2	3	1	1	0	4	2		#NULL!	1	2	2	2	2	2	1	26.2	2	2	2	2	0	2	287	1.06	3.26	26.4	4.01	1.02	2.34	4.1	5.5	89	21	16
641	71	1	I63	135	85	1	1	2	2	2	2	2	2	2	2	3	1	1	1	5	2		#NULL!	1	2	2	1	2	1	2	23	2	1	2	2	0	2	197	1	3.24	32.5	2.96	0.77	1.86	2.93	4.2	82	19	30
642	68	0	I63	171	102	2	2	2	2	2	2	2	2	2	2	4	1	1	1	5	2		#NULL!	1	1	2	1	2	2	2	24	2	2	2	2	0	2	298	0.97	4.49	26.3	4.98	1.06	2.7	2.69	5.9	35	18	24
643	51	1	I63	180	120	2	2	2	2	2	2	2	2	2	2	3	1	1	1	5	1	3	2	1	1	2	1	2	2	2	21.4	2	2	2	2	0	2	297	1	3.53	26.4	6.44	0.81	4.67	2.11	3	68	11	18
644	75	0	I63	180	100	2	2	2	2	2	2	2	2	2	2	3	1	1	0	5	2		#NULL!	1	1	2	2	2	2	2	18.7	2	2	2	2	0	2	322	0.91	3.12	26.9	3.75	1.35	1.26	2.51	4	68	22	14
645	63	0	I63	176	85	2	2	2	2	2	2	2	2	2	2	3	1	1	1	2	2		#NULL!	1	1	2	1	2	2	2	19.5	2	2	2	2	0	2	250	0.96	3.62	41.6	3.78	0.91	1.22	3.63	4.4	77	38	20
646	54	0	I63	134	90	2	2	2	2	2	2	2	2	2	2	4	1	1	1	4	1	4	4	1	1	2	1	2	2	2	24.5	2	2	2	2	0	2	412	0.92	2.85	22.4	5.28	1.33	2.44	3.32	4.3	52	22	20
647	57	1	I63	180	140	2	2	2	2	2	2	2	2	2	2	4	1	2	1	5	2		#NULL!	1	1	2	1	2	2	2	22.3	2	2	2	2	0	2	268	0.9	3.57	33.5	4.22	0.81	1.57	4.04	5.7	101	26	32
648	65	1	I63	170	100	1	1	2	2	2	2	2	2	2	2	2	2	2	1	4	1	3	1	2	2	2	2	2	2	2	22.6	2	2	2	2	0	2	176	1.04	3.12	30.1	4.49	1.66	2.47	0.8	5.9	90	18	16
649	58	0	I63	180	110	2	2	2	2	2	2	2	2	2	2	4	1	1	1	3	2		#NULL!	1	1	2	2	2	2	1	25	2	2	2	2	0	2	286	1.04	3.66	38.5	6.14	1.04	3.57	3.37	5.7	83	21	23
650	63	0	I63	156	96	2	2	2	2	2	2	2	2	2	2	3	1	1	1	5	2		#NULL!	1	1	2	2	2	1	1	27.9	2	2	2	2	0	2	290	0.94	2.67	21.9	8.46	0.93	3.19	8.73	8.3	128	82	88
651	60	1	I63	135	80	2	2	2	2	2	2	2	2	2	2	3	1	1	1	4	2		#NULL!	2	2	2	2	2	2	2	23.5	2	2	2	2	0	2	229	0.98	4.42	26	5.56	1.03	2.08	5.38	6.4	101	26	21
652	76	1	I63	155	90	2	2	2	2	2	2	2	2	2	2	3	1	2	1	3	1	2	1	1	2	2	1	2	1	2	21.2	2	2	2	2	0	2	193	0.87	3.7	29.5	4.7	0.91	2.71	2.37	5.1	70	21	31
653	52	1	I63	150	80	2	2	2	2	2	2	2	2	2	2	2	2	2	0	5	1	2	2	1	1	2	2	2	1	2	23	2	2	2	2	0	2	156	0.92	2.1	27.5	4.04	1.22	1.19	3.59	3.7	72	22	21
654	70	0	I63	155	90	2	2	2	2	2	2	2	2	2	2	4	1	1	0	4	2		#NULL!	1	1	2	1	2	2	2	20	2	2	2	2	0	2	374	0.94	3.06	26.9	6.9	1.55	4.66	1.51	4.6	40	27	35
655	69	0	I63	140	90	2	2	2	2	2	2	2	2	2	2	2	2	2	0	5	2		#NULL!	1	1	2	2	2	2	2	19.5	2	2	1	2	0	2	319	0.95	4.7	28.1	5.93	1.64	3.8	1.07	6.2	55	21	14
656	83	1	I63	150	70	2	2	2	2	2	2	2	2	2	2	3	1	2	1	5	2		#NULL!	1	1	2	1	2	2	2	22	2	2	2	2	0	2	251	0.96	2.97	26.3	4.82	1.03	2.51	2.82	8.2	98	24	20
657	66	0	I63	169	76	2	2	2	2	2	2	2	2	2	2	2	2	2	1	4	1	3	2	1	2	2	2	2	1	2	24.2	2	2	2	2	0	2	394	1.04	4.14	32.2	4.7	1	2.95	1.66	3	57	14	15
658	75	0	I63	140	90	2	2	2	2	2	2	2	2	2	2	3	1	1	1	3	2		#NULL!	2	2	2	2	2	2	2	22	2	2	2	2	0	2	272	0.89	3.22	26.2	4.59	1.25	2.5	1.85	8.3	66	34	35
659	51	1	I63	140	80	2	2	2	2	2	2	2	2	2	2	3	2	2	0	5	2		#NULL!	1	1	2	2	2	1	1	26.8	2	2	1	2	1	2	253	0.93	2.71	31.3	6.22	1.41	3.29	3.34	6.9	64	42	42
660	65	0	I63	120	70	2	2	2	2	2	2	2	2	2	2	4	1	2	1	3	2		#NULL!	1	1	2	1	2	2	2	22.2	2	2	2	2	0	2	229	0.91	3.91	25.7	6.05	1.13	3.54	3.04	3.8	75	20	22
661	42	1	I63	220	109	2	2	2	2	2	2	2	2	2	2	3	1	1	1	5	1	2	1	1	1	2	2	2	1	2	24.7	2	2	2	2	0	2	307	0.96	3.79	29.4	5.21	1.32	3.39	1.1	5.1	88	21	15
662	90	0	I63	140	90	2	2	2	2	2	2	2	2	2	2	2	1	1	1	1	2		#NULL!	1	1	2	2	2	2	2	21.6	2	2	2	2	0	2	402	1.04	3.55	33.9	4.81	1.09	2.76	2.11	3.4	52	18	13
663	81	1	I63	150	90	2	2	2	2	2	2	2	2	2	2	4	1	1	1	4	2		#NULL!	1	2	2	2	2	1	1	26.5	2	2	2	2	0	2	359	1.05	3.41	30	4.9	0.9	3.4	2.4	3.9	73	29	22
664	73	1	I63	150	80	2	2	2	2	2	2	2	2	2	2	4	1	2	0	3	2		#NULL!	1	1	2	2	2	2	2	23.7	2	2	2	2	0	2	230	0.96	3.03	32	5.36	0.95	3.74	1.52	7.9	137	21	16
665	68	0	I63	125	70	2	2	2	2	2	2	2	2	2	2	2	2	2	0	3	2		#NULL!	1	1	2	2	2	2	1	25	2	2	1	2	0	2	166	1.01	3.89	26.7	5.09	0.98	3.27	1.84	3.2	59	29	18
666	57	0	I63	160	80	1	1	2	2	2	2	2	2	2	2	4	1	1	0	4	2		#NULL!	1	1	2	2	2	2	2	24.9	2	2	2	2	0	2	285	1.09	3.34	32	4.64	1.08	2.63	2.04	5.6	44	34	35
667	55	1	I63	140	70	2	2	2	2	2	2	2	2	2	2	4	1	2	1	5	2		#NULL!	2	2	2	2	2	2	2	24.1	2	2	2	2	0	2	254	0.95	2.78	23.8	4.59	1.16	2.56	1.92	5.6	73	20	12
668	64	1	I63	150	100	2	2	2	2	2	2	2	2	2	2	4	1	2	1	4	2		#NULL!	1	1	2	1	2	2	2	20.7	2	2	2	2	0	2	236	1.01	2.94	25.5	5.14	1.17	3.02	2.08	4.7	70	18	17
669	73	1	I63	140	70	2	2	2	2	2	2	2	2	2	2	3	1	2	0	5	2		#NULL!	1	1	2	2	2	2	2	20.2	2	2	2	2	0	2	194	0.96	4.03	29	3.54	1.27	1.72	1.21	4.6	101	29	7
670	68	0	I63	130	70	1	1	2	2	2	2	2	2	2	2	3	1	2	0	4	1	3	3	1	1	2	2	2	2	2	20	2	2	2	2	0	2	237	0.93	3.23	25.8	4.53	0.62	1.68	6.54	5.7	62	19	19
671	86	1	I63	180	90	2	2	2	2	2	2	2	2	2	2	3	1	1	0	1	2		#NULL!	1	2	2	2	2	2	2	23.4	2	2	1	2	1	2	205	1	3.64	35.8	5.3	0.8	3.2	2.7	6.2	98	26	10
672	75	1	I63	140	90	2	2	2	2	2	2	2	2	2	2	4	1	1	1	3	2		#NULL!	1	1	1	1	2	1	1	26.7	2	2	1	2	1	2	215	1.01	3.34	34.2	2.18	0.83	0.72	1.38	4.9	77	26	31
673	76	1	I63	130	90	2	2	2	2	2	2	2	2	2	2	5	1	2	0	5	2		#NULL!	1	2	1	1	2	1	2	19.8	2	1	2	2	0	2	202	1.04	4.33	24.9	2.3	0.67	1.19	0.96	8.4	100	51	29
674	78	1	I63	136	83	2	2	2	2	2	2	2	2	2	2	4	1	1	0	4	2		#NULL!	1	1	2	2	2	2	2	22.7	2	2	2	2	0	2	249	1.07	3.94	30.8	3.6	1.04	1.9	1.45	3.6	64	33	12
675	78	1	I63	140	86	2	2	2	2	2	2	2	2	2	2	2	2	2	0	5	2		#NULL!	1	2	2	2	2	2	2	24.8	2	2	1	2	0	2	157	1.01	3.09	29.6	5.1	1.38	3.34	0.84	6.3	81	24	20
676	86	1	I63	145	84	2	2	2	2	2	2	2	2	2	2	2	1	1	1	4	2		#NULL!	2	2	2	2	2	2	2	19	2	2	2	2	0	2	214	1.08	3.74	29.2	4.36	1.54	2.27	1.2	9.4	92	21	15
677	57	1	I63	110	70	2	2	2	2	2	2	2	2	2	2	4	1	1	0	3	2		#NULL!	1	1	1	2	2	2	1	25	2	2	2	2	0	2	188	1.04	2.85	28.7	4.5	1.27	2.75	1.05	6	118	26	32
678	75	1	I63	172	83	2	2	2	2	2	2	2	2	2	2	4	1	1	1	5	1	2	1	1	1	2	2	2	2	2	22.2	1	2	2	2	0	2	212	0.95	3.99	28.7	4.39	1.07	2.36	2.12	5.4	119	29	38
679	76	1	I63	250	90	2	2	2	2	2	2	2	2	2	2	3	2	2	0	2	2		#NULL!	1	1	2	2	1	2	2	23.4	2	2	2	2	0	2	261	1.01	4.36	37.1	6.76	1.82	4.59	0.76	5.7	56	26	13
680	44	1	I63	136	100	2	2	2	2	2	2	2	2	2	2	4	1	1	1	5	1	3	4	1	1	2	2	1	1	1	19.5	2	2	2	2	0	2	285	0.9	1.79	25.2	5.95	1.66	3.16	2.48	8.5	155	22	32
681	71	1	I63	140	100	2	2	2	2	2	2	2	2	2	2	4	1	1	1	3	2		#NULL!	1	1	2	2	1	2	2	21	2	2	1	2	0	2	308	0.86	3.75	24.6	5.06	0.88	2.99	2.62	7	60	20	21
682	64	0	I63	160	90	2	2	2	2	2	2	2	2	2	2	2	1	2	0	5	2		#NULL!	1	1	2	1	1	2	2	21.7	2	2	1	2	0	2	165	0.99	3.89	32.3	4.7	1.03	2.58	2.4	7.4	92	42	35
683	91	0	I63	180	100	2	2	2	2	2	2	2	2	2	2	4	2	2	0	4	2		#NULL!	1	1	2	2	2	2	2	23.7	2	2	2	2	0	2	187	0.87	3.34	27.3	4.07	0.84	3.08	2.09	3.6	54	28	14
684	60	1	I63	160	80	2	2	2	2	2	2	2	2	2	2	4	2	2	0	1	2		#NULL!	1	1	2	2	2	2	2	22.5	2	2	2	2	0	2	327	0.95	2.95	25.9	3.91	1.18	1.98	1.64	4.3	66	24	21
685	62	0	I63	140	73	2	2	2	2	2	2	2	2	2	2	3	2	2	0	5	2		#NULL!	2	2	2	2	2	2	2	22.8	2	2	2	2	0	2	286	1.11	2.9	30.6	5.24	1.21	3.27	1.68	5.1	64	15	16
686	65	0	I63	130	80	2	2	2	2	2	2	2	2	2	2	3	1	1	0	2	2		#NULL!	2	2	2	2	2	2	2	23.8	2	2	2	2	0	2	295	1	4.29	29.8	5.65	1.18	3.85	1.37	4.4	67	21	19
687	68	1	I63	190	100	2	2	2	2	2	2	2	2	2	2	5	1	2	0	2	2		#NULL!	1	1	2	2	2	2	2	23.8	2	2	2	2	0	2	256	0.96	2.96	29.7	3.82	1.14	1.37	2.88	4.8	97	33	126
688	62	0	I63	140	80	2	2	2	2	2	2	2	2	2	2	2	2	2	0	5	2		#NULL!	1	1	2	1	2	2	2	24.2	2	2	2	2	0	2	301	0.86	2.84	23.7	5.14	1.04	2.48	3.57	6	32	18	25
689	84	0	I63	150	80	2	2	2	2	2	2	2	2	2	2	4	1	1	0	3	2		#NULL!	2	2	2	2	2	2	2	18	2	2	2	2	0	2	324	0.95	4.51	28	3.9	1.05	2.11	1.63	6.5	70	39	16
690	60	1	I63	120	60	2	2	2	2	2	2	2	2	2	2	2	1	1	0	5	2		#NULL!	1	2	2	2	2	1	1	26.7	2	2	1	2	0	2	474	0.97	3.57	36.2	3.58	0.54	2.27	1.7	5.1	99	18	9
691	79	0	I63	150	90	2	2	2	2	2	2	2	2	2	2	2	2	1	1	3	2		#NULL!	1	1	2	1	2	2	2	21.5	2	2	2	2	0	2	423	0.95	2.08	22.5	5.3	0.9	3.2	3.7	7.9	90	30	29
692	87	1	I63	140	80	1	1	2	2	2	2	2	2	2	2	1	2	2	0	5	2		#NULL!	1	1	2	2	2	2	2	20.8	2	2	2	2	0	2	216	1.3	2	24	3.74	0.95	2.18	1.35	5.2	76	22	15
693	48	0	I63	180	110	2	2	2	2	2	2	2	2	2	2	3	2	2	0	1	1	4	3	2	2	2	2	2	2	2	20.8	2	2	2	2	0	2	196	0.92	2.63	27.7	4.81	1.2	2.88	1.61	4.3	48	21	15
694	70	0	I63	130	80	2	2	2	2	2	2	2	2	2	2	2	1	1	1	3	2		#NULL!	1	1	2	2	2	2	2	20.8	2	2	1	2	0	2	260	1.01	3.66	28.4	3.45	0.72	1.16	3.46	5.9	65	17	13
695	89	1	I63	160	90	2	2	2	2	2	2	2	2	2	2	2	2	1	1	3	2		#NULL!	1	1	2	2	2	2	1	25.3	2	2	2	2	0	2	195	1.05	3.21	28.3	4.73	0.92	3.02	1.73	6.9	72	25	26
696	44	1	I63	120	80	1	1	2	2	2	2	2	2	2	2	5	1	1	0	5	2		#NULL!	1	1	2	2	2	1	1	25.1	2	2	2	2	0	2	349	1.08	4.63	29.6	3.78	0.95	2.41	0.92	5.8	87	27	34
697	43	0	I63	140	90	2	2	2	2	2	2	2	2	2	2	3	2	2	0	5	2		#NULL!	1	1	2	2	2	2	2	24.2	2	2	2	2	0	2	258	1.04	3.15	30.3	4.28	1.13	2.85	0.66	3.6	47	14	6
698	65	1	I63	140	90	2	2	2	2	2	2	2	2	2	2	5	1	1	0	2	2		#NULL!	1	1	2	2	2	1	2	22.9	2	2	2	2	0	2	234	1.03	3.42	32.2	6.2	1.3	4.5	4.8	6.5	107	12	15
699	67	1	I63	150	90	2	2	2	2	2	2	2	2	2	2	3	1	1	0	3	2		#NULL!	1	1	2	2	2	2	2	23	2	2	2	2	0	2	180	1.02	3.01	32.4	4.88	1.21	2.08	3.27	3.6	53	27	26
700	56	1	I63	170	110	2	2	2	2	2	2	2	2	2	2	1	2	2	0	1	1	3	4	1	1	2	2	2	2	2	23.1	2	2	2	2	0	2	293	1.04	3.93	34.2	4.66	3.06	0.73	1.92	4.4	78	19	27
701	60	0	I63	130	60	2	2	2	2	2	2	2	2	2	2	4	1	2	0	5	2		#NULL!	1	1	2	2	2	2	2	22.2	2	2	2	2	0	2	233	0.97	3.23	26.5	4.8	0.98	2.69	2.98	4.9	42	22	21
702	65	1	I63	190	96	2	2	2	2	2	2	2	2	2	2	4	1	2	0	4	2		#NULL!	1	1	2	2	2	1	2	21.3	1	2	2	2	0	2	305	1.24	1.12	41.2	5	1.04	3.02	2.07	4.8	145	25	15
703	70	1	I63	137	75	2	2	2	2	2	2	2	2	2	2	4	1	1	1	1	1	2	2	1	1	2	2	2	1	2	21	2	2	2	2	0	2	207	0.9	3.09	24	4.6	1	2.75	1.89	5.6	141	31	17
704	68	1	I63	150	90	2	2	2	2	2	2	2	2	2	2	4	1	2	0	5	2		#NULL!	1	1	2	2	2	1	2	21.9	2	2	2	2	0	2	309	0.9	2.94	27.8	4.65	1.23	2.71	1.57	3	69	19	9
705	81	0	I63	180	80	2	2	2	2	2	2	2	2	2	2	3	2	2	0	5	2		#NULL!	1	1	2	1	1	2	1	27.3	2	2	2	2	0	2	261	1.04	4.22	28.4	4.68	1.27	2.9	1.13	8	87	20	11
706	86	0	I63	120	70	2	2	2	2	2	2	2	2	2	2	3	1	2	1	4	2		#NULL!	1	1	2	2	1	2	2	24	2	2	2	2	0	2	390	1.03	2.74	29.5	3.88	0.95	1.44	3.28	7	74	21	14
707	85	1	I63	200	100	2	2	2	2	2	2	2	2	2	2	5	1	1	1	4	2		#NULL!	1	1	2	2	2	2	2	23	2	2	2	2	0	2	267	0.95	3.59	30.9	5.3	0.89	3.1	2.7	4.8	84	19	17
708	69	1	I63	180	125	2	2	2	2	2	2	2	2	2	2	3	2	2	0	5	2		#NULL!	1	1	2	1	2	2	2	23.3	2	2	2	2	0	2	240	0.88	4.13	28.5	5.29	0.49	3.28	2.24	4	69	22	33
709	68	1	I63	140	90	2	2	2	2	2	2	2	2	2	2	4	1	2	1	3	2		#NULL!	1	1	2	2	2	1	2	24	2	2	2	2	0	2	501	0.91	2.16	33	4.29	1.18	1.91	2.64	5.6	84	24	27
710	70	0	I63	146	80	2	2	2	2	2	2	2	2	2	2	3	2	2	0	3	2		#NULL!	1	1	2	2	2	2	2	20	2	2	2	2	0	2	284	0.99	3.29	23.7	4.71	1.22	3.12	0.81	6	101	23	11
711	57	1	I63	150	80	2	2	2	2	2	2	2	2	2	2	4	1	1	0	5	2		#NULL!	1	1	2	1	2	2	2	21.3	2	2	2	2	0	2	288	0.87	5.04	26.2	5.55	0.92	3.47	2.55	13	268	22	23
712	85	1	I63	106	57	1	1	2	2	2	2	2	2	2	2	0	2	2	0	5	2		#NULL!	1	1	2	2	2	1	2	19.8	2	2	2	2	0	2	250	0.9	2.3	27.8	3.62	0.58	2.38	0.8	4.8	122	31	20
713	77	1	I63	150	90	2	2	2	2	2	2	2	2	2	2	4	1	1	1	5	2		#NULL!	1	2	2	1	2	1	2	20.5	2	2	2	2	0	2	171	0.89	3.35	32.9	5.42	1.22	2.29	4.2	7.6	87	23	24
714	53	1	I63	150	90	2	2	2	2	2	2	2	2	2	2	3	1	1	1	4	2		#NULL!	1	1	2	2	2	2	2	22.3	2	2	1	2	1	2	161	1.02	3.23	29.3	5.52	0.8	2.42	5.18	3.5	77	24	17
715	77	1	I63	140	85	2	2	2	2	2	2	2	2	2	2	4	2	1	0	3	1	3	1	1	1	2	1	2	2	2	21.4	2	2	2	2	0	2	343	1.07	4.2	31.9	3.92	0.68	2.19	2.31	7.7	106	25	22
716	82	0	I63	160	90	2	2	2	2	2	2	2	2	2	2	4	1	2	1	5	2		#NULL!	1	1	2	1	2	2	2	23.5	2	2	2	2	0	2	207	1.11	3.82	30.7	6.4	0.9	4.5	3.7	4.7	50	26	23
717	68	1	I63	190	100	2	2	2	2	2	2	2	2	2	2	2	2	2	0	1	2		#NULL!	2	2	2	2	2	2	2	22.2	2	2	2	2	0	2	272	0.89	3.43	22	6.23	2.04	3.09	1.1	7.3	90	14	17
718	62	0	I63	120	90	2	2	2	2	2	2	2	2	2	2	4	1	2	0	3	2		#NULL!	1	1	2	2	2	2	2	21.3	2	2	2	2	0	2	156	1.12	3.69	31.6	5.21	1.72	3.29	0.44	4.4	41	17	12
719	88	0	I63	115	80	2	2	2	2	2	2	2	2	2	2	5	1	2	0	5	2		#NULL!	1	1	2	2	2	2	2	21.5	2	2	2	2	0	2	300	1.12	4.19	29.5	4.32	1.2	2.48	1.4	4.9	55	18	10
720	59	1	I63	150	80	2	2	2	2	2	2	2	2	2	2	2	1	1	1	5	2		#NULL!	1	1	2	1	2	2	2	24.7	1	1	2	2	0	2	200	0.94	3.37	25	2.63	0.82	1.09	1.76	8.3	90	31	26
721	52	0	I63	130	70	2	2	2	2	2	2	2	2	2	2	3	2	2	0	5	1	4	2	1	2	2	2	1	2	1	26.7	2	2	2	2	0	2	486	0.91	4.05	26.1	5.68	1.11	3.09	3.26	36	62	83	43
722	68	0	I63	180	100	2	2	2	2	2	2	2	2	2	2	2	2	2	0	4	1	4	2	1	1	2	2	2	2	2	23.4	2	2	2	2	0	2	355	0.86	2.85	26.4	5.83	1.19	3.97	1.48	6.8	65	36	48
723	43	1	I63	156	90	2	2	2	2	2	2	2	2	2	2	3	2	2	0	2	2		#NULL!	1	1	2	2	2	2	1	25.9	2	2	2	2	0	2	239	0.93	4	29.3	6.2	0.87	4.3	2.7	6.2	97	37	47
724	57	0	I63	170	110	2	2	2	2	2	2	2	2	2	2	5	1	1	0	5	2		#NULL!	1	1	2	2	2	2	1	27.2	2	2	2	2	0	2	396	0.96	2.7	26.7	5.73	1.27	3.28	2.6	7.3	59	34	59
725	42	0	I63	130	80	2	2	2	2	2	2	2	2	2	2	4	1	1	0	5	1	3	2	1	1	2	2	2	2	2	18.7	2	2	1	2	0	2	334	0.97	2.61	29.5	5.15	1.28	3.46	0.91	4.2	45	20	18
726	68	1	I63	150	90	2	2	2	2	2	2	2	2	2	2	5	1	1	0	5	1	3	1	1	2	2	1	2	2	2	20.4	2	2	1	2	0	2	316	1.06	3.89	28.3	2.76	1.05	1.06	1.43	4.9	66	23	22
727	70	1	I63	140	80	2	2	2	2	2	2	2	2	2	2	4	1	1	0	5	1	1	2	1	2	2	2	2	1	2	19.5	2	2	2	2	0	2	191	0.88	4.15	26.1	3.65	0.8	1.02	4.02	7.9	100	22	21
728	85	0	I63	180	100	2	2	2	2	2	2	2	2	2	2	5	1	1	1	5	2		#NULL!	1	1	2	2	2	2	2	20	2	2	1	2	0	2	198	1.03	3.79	30.1	5.85	1.12	3.93	1.54	5.5	74	22	12
729	53	1	I63	165	90	2	2	2	2	2	2	2	2	2	2	2	2	2	0	5	1	2	4	1	1	2	2	2	1	2	20.7	2	2	2	2	0	2	262	0.96	3.18	31.8	3.94	0.84	1.89	2.67	4.2	82	17	18
730	63	1	I63	160	100	2	2	2	2	2	2	2	2	2	2	3	1	1	0	2	2		#NULL!	1	2	2	2	2	2	2	19.1	2	2	1	2	1	2	244	1.02	2.57	32.5	4.14	1.15	2.33	1.45	4.4	74	15	15
731	59	0	I63	130	80	2	2	2	2	2	2	2	2	2	2	5	2	1	1	5	2		#NULL!	2	2	2	2	2	2	2	21.9	2	2	1	2	1	2	321	0.96	4.61	25.7	3.16	0.9	1.63	1.38	4.2	53	24	19
732	69	0	I63	130	80	2	2	2	2	2	2	2	2	2	2	4	1	1	0	2	2		#NULL!	1	2	2	1	2	2	1	26.1	2	2	2	2	0	2	251	0.91	3.57	25.4	5.24	1.22	3.05	2.13	5.9	83	13	12
733	68	1	I63	210	110	2	2	2	2	2	2	2	2	2	2	3	1	1	0	2	2		#NULL!	1	1	2	1	1	2	1	27.5	2	2	1	2	1	2	342	0.89	2.38	26.1	4.54	1.39	1.59	3.44	4.6	83	23	26
734	77	0	I63	140	80	1	1	2	2	2	2	2	2	2	2	1	2	2	0	1	2		#NULL!	1	1	2	2	2	2	1	25	2	2	1	2	1	2	120	1.05	4.73	26.6	2.54	0.94	1.01	1.3	4.5	59	19	19
735	41	1	I63	130	80	2	2	2	2	2	2	2	2	2	2	2	1	1	1	5	2		#NULL!	2	2	2	2	2	2	2	23.2	2	2	2	2	0	2	146	0.87	2.48	23.6	3.87	1.14	2.02	1.56	5.5	82	86	33
736	80	0	I63	150	70	2	2	2	2	2	2	2	2	2	2	3	1	1	0	3	2		#NULL!	1	1	2	1	2	1	2	22.3	2	2	2	2	0	2	150	1.04	3.43	24.4	5.1	1.21	2.55	2.94	7.7	101	14	16
737	71	0	I63	170	80	2	2	2	2	2	2	2	2	2	2	4	1	2	1	3	1	2	2	1	1	2	2	2	2	2	21.6	2	2	2	2	0	2	235	0.96	2.48	27.5	3.2	1.01	1.91	0.62	4.8	38	24	10
738	67	1	I63	138	100	2	2	2	2	2	2	2	2	2	2	2	2	2	0	3	1	3	2	1	1	2	2	2	2	1	27.3	2	2	2	2	0	2	424	0.94	5.12	29.9	5.17	1.14	3.14	1.95	6.2	102	30	14
739	42	1	I63	130	80	2	2	2	2	2	2	2	2	2	2	2	1	1	1	3	1	3	4	1	1	2	2	2	1	2	22.2	2	2	1	2	0	2	180	0.88	2.6	23.6	3.73	1.37	1.66	1.55	5	66	95	25
740	71	0	I63	180	100	2	2	2	2	2	2	2	2	2	2	3	1	1	0	4	1	3	3	1	1	2	1	2	2	1	26.4	2	2	2	2	0	2	190	0.98	3.86	26.6	5.24	1.07	3.15	2.24	4.4	54	23	22
741	65	0	I63	160	80	2	2	2	2	2	2	2	2	2	2	3	2	2	0	5	1	4	4	1	1	2	2	2	2	2	23.4	2	2	2	2	0	2	243	0.97	5.3	25.2	7.46	1.56	5.16	1.63	5.8	53	22	28
742	58	1	I63	140	80	2	2	2	2	2	2	2	2	2	2	2	2	2	1	5	2		#NULL!	1	1	2	1	2	1	1	25.8	2	2	2	2	0	2	198	1.04	3.93	31.2	3.46	0.95	1.87	1.41	10.7	63	13	14
743	75	1	I63	140	90	2	2	2	2	2	2	2	2	2	2	5	1	2	0	2	2		#NULL!	1	1	2	2	2	2	2	23.2	2	2	1	2	0	2	219	0.98	3.32	27.9	5.7	0.9	3.3	2.9	3.8	64	36	16
744	38	1	I63	140	90	2	2	2	2	2	2	2	2	2	2	1	2	2	0	5	1	4	4	1	2	2	2	2	1	2	23.5	2	2	2	2	0	2	303	0.94	4.09	27.5	4.74	1.02	2.72	2.2	4	86	14	21
745	65	1	I63	167	98	2	2	2	2	2	2	2	2	2	2	5	1	1	0	4	2		#NULL!	1	1	2	1	2	2	2	24.3	1	2	2	2	0	2	216	0.95	3.68	28.8	4.43	1.12	2.26	2.31	11	119	23	27
746	50	0	I63	170	100	2	2	2	2	2	2	2	2	2	2	4	1	1	0	3	1	4	2	1	1	2	2	2	2	2	21.5	2	2	2	2	0	2	353	0.95	3.35	30.6	5.62	1	2.94	3.69	5.2	58	20	17
747	64	1	I63	170	100	2	2	2	2	2	2	2	2	2	2	4	1	1	0	5	2		#NULL!	1	1	2	2	2	1	1	26.2	2	2	2	2	0	2	148	0.95	3.2	27.4	5.91	0.94	3.59	6.47	5.4	81	26	27
748	73	1	I63	160	90	2	2	2	2	2	2	2	2	2	2	4	1	1	0	3	1	4	4	1	1	2	1	2	2	2	19.4	2	1	2	2	0	2	221	0.96	3.59	36.6	5.35	1.1	3.1	2.53	6.8	94	14	13
749	71	0	I63	140	70	1	1	2	2	2	2	2	2	2	2	2	1	2	0	4	1	4	4	1	1	2	2	2	2	2	20.2	2	2	2	2	0	2	394	1.02	3.09	28.7	4.4	2.05	1.74	1.34	3.9	51	17	20
750	46	0	I63	190	80	2	2	2	2	2	2	2	2	2	2	4	1	1	0	5	2		#NULL!	1	1	2	1	2	2	2	21.4	2	2	2	2	0	2	252	1.03	2.91	25.3	5.59	0.89	3.49	2.66	5.8	71	86	46
751	54	1	I63	110	70	2	2	2	2	2	2	2	2	2	2	4	2	2	0	4	1	4	2	2	2	2	2	2	2	2	23.2	2	2	2	2	0	2	336	0.91	3.64	32.1	4.27	1.41	2.39	1.03	4.7	56	22	26
752	39	1	I63	130	80	2	2	2	2	2	2	2	2	2	2	3	1	1	0	4	1	4	3	1	2	2	2	2	1	2	22.7	2	2	2	2	0	2	271	0.91	3.03	27.3	5.02	1.14	2.39	6.26	2.6	68	33	39
753	70	1	I63	180	100	2	2	2	2	2	2	2	2	2	2	4	1	1	1	5	2		#NULL!	1	1	2	2	2	1	2	22.5	2	2	2	2	0	2	253	0.89	4.15	28.7	6.58	1.64	4.39	1.24	9	119	26	28
754	81	1	I63	204	68	1	1	2	2	2	2	2	2	2	2	2	2	2	0	3	1	2	4	1	1	2	2	2	1	1	27.3	2	2	2	2	0	2	381	0.96	2.86	30.4	4.61	1.16	2.52	2.05	4	64	20	14
755	67	0	I63	150	80	2	2	2	2	2	2	2	2	2	2	4	2	2	0	3	1	3	4	1	1	2	2	2	2	2	20	2	2	2	2	0	2	251	0.99	3.64	30.5	5.13	1.29	3.24	1.32	2.6	62	18	9
756	75	1	I63	200	120	2	2	2	2	2	2	2	2	2	2	1	2	2	0	5	1	3	4	1	1	2	2	2	2	1	25.6	2	2	2	2	0	2	172	1.04	4.95	27.3	5.06	1.4	3.25	0.9	3.3	73	24	29
757	60	1	I63	160	90	2	2	2	2	2	2	2	2	2	2	2	1	2	0	3	1	1	4	1	1	2	2	2	2	1	25.7	2	2	2	2	0	2	245	1.02	5.18	28.4	5.13	1.33	3.13	1.48	5.9	133	23	10
758	76	1	I63	140	80	1	1	2	2	2	2	2	2	2	1	1	2	2	0	4	2		#NULL!	1	1	2	2	2	2	2	23	1	2	2	2	0	2	192	1	4.81	25.2	4.6	0.98	2.8	1.8	6.3	102	32	40
759	76	0	I63	160	90	2	2	2	2	2	2	2	2	2	2	4	1	2	1	2	1	2	2	1	1	2	2	1	2	2	20.5	2	2	2	2	0	2	235	0.95	4.69	31.7	6.25	1.29	3.83	2.48	5.5	80	32	30
760	72	0	I63	150	108	2	2	2	2	2	2	2	2	2	2	3	1	1	0	5	2		#NULL!	1	1	1	1	2	2	2	24.5	2	1	2	2	0	2	292	1.11	5.6	27.4	5.64	1.05	3.73	1.89	6.4	59	30	24
761	80	1	I63	140	80	2	2	2	2	2	2	2	2	2	2	4	1	1	0	3	1	2	3	1	1	2	2	2	2	2	22.1	2	2	2	2	0	2	385	1.03	4.89	31.9	4.15	0.96	2.69	1.09	7.4	82	22	13
762	60	1	I63	160	90	2	2	2	2	2	2	2	2	2	2	5	1	2	0	5	2		#NULL!	1	1	2	2	2	2	2	21.3	2	2	2	2	0	2	201	1.03	3.16	27.6	3.75	0.69	2.24	1.8	3.9	67	19	14
763	62	0	I63	146	50	2	2	2	2	2	2	2	2	2	2	5	1	1	1	5	1	3	3	1	1	2	1	1	2	2	24.1	2	2	2	2	0	2	256	0.44	4.26	32	10.41	1.29	6.23	6.41	5.2	34	28	18
764	39	1	I63	150	90	1	1	2	2	2	2	2	2	2	2	2	2	2	0	2	2		#NULL!	1	2	2	2	1	2	2	23.5	2	2	2	2	0	2	236	1.04	4.12	34.1	3.17	1	1.3	1.91	7.9	88	32	41
765	67	1	I63	120	80	2	2	2	2	2	2	2	2	2	2	3	2	2	0	5	2		#NULL!	1	2	2	1	2	2	2	20.7	2	2	2	2	0	2	296	1.01	3.81	26.6	3.46	0.57	2.1	1.73	3.3	71	18	18
766	61	1	I63	210	110	2	2	2	2	2	2	2	2	2	2	5	1	1	1	5	2		#NULL!	1	1	2	2	2	2	2	18.4	2	2	2	2	0	2	193	1.04	3.07	29.3	4.55	1.5	2.01	2.29	5.8	77	26	17
767	65	1	I63	160	80	1	1	2	2	2	2	2	2	2	2	1	2	2	0	4	2		#NULL!	1	1	2	2	2	2	2	23	2	2	2	2	0	2	195	0.86	2.99	22.6	6.29	2.76	3.09	0.97	4.8	66	39	25
768	82	0	I63	150	80	2	2	2	2	2	2	2	2	2	2	4	1	1	1	5	1	3	4	1	1	2	2	2	2	2	16.8	2	1	2	2	0	2	357	1	3.12	27.4	3.95	1.12	2.13	1.53	9	84	17	14
769	55	1	I63	140	80	2	2	2	2	2	2	2	2	2	2	5	1	1	0	5	2		#NULL!	1	2	2	2	2	1	2	23	2	2	2	2	0	2	234	0.9	4.23	28.8	4.52	0.77	3.05	1.54	6.6	73	27	27
770	52	1	I63	150	90	2	2	2	2	2	2	2	2	2	2	4	1	1	1	5	2		#NULL!	1	1	2	1	2	2	2	21.5	2	2	1	2	1	2	191	1.22	6.83	34.5	5.9	1.3	3.2	4.7	5.7	95	24	31
771	55	1	I63	130	80	2	2	2	2	2	2	2	2	2	2	4	1	1	1	4	2	3	2	1	2	2	1	2	1	1	26.7	2	2	1	2	1	2	182	0.91	5.54	25.4	3.13	1.05	0.95	2.49	9.3	86	10	26
772	74	1	I63	140	90	2	2	2	2	2	2	2	2	2	2	5	1	1	1	5	2		#NULL!	1	1	2	2	2	2	2	21	2	2	1	2	0	2	293	1.01	2.59	28.2	4.22	0.99	2.39	1.85	6.2	86	44	39
773	69	1	I63	170	110	2	2	2	2	2	2	2	2	2	2	4	1	1	1	5	1	4	2	1	1	2	2	2	2	2	21	2	2	2	2	0	2	271	0.91	4.59	27.1	6.39	1.03	4.11	2.75	5.8	91	23	23
774	74	1	I63	164	117	2	2	2	2	2	2	2	2	2	2	4	1	1	0	5	2		#NULL!	1	1	2	1	2	2	1	26	2	2	1	2	0	2	227	0.93	2.84	21.4	6.37	1.05	3.83	5.08	5.5	75	24	37
775	54	1	I63	130	80	2	2	2	2	2	2	2	2	2	2	4	1	1	1	5	2		#NULL!	2	2	2	2	2	2	2	22.7	2	2	2	2	0	2	241	1.02	4.93	30.4	4.61	0.96	2.99	1.46	3.5	78	16	25
776	71	0	I63	196	90	2	2	2	2	2	2	2	2	2	2	5	1	1	1	5	2		#NULL!	1	1	2	1	2	2	2	21.7	2	2	2	2	0	2	276	0.87	3.73	24.5	5.48	0.89	2.56	5.26	4.3	73	25	30
777	84	0	I63	155	80	2	2	2	2	2	2	2	2	2	2	4	1	1	1	4	1	3	1	1	1	2	2	2	2	2	18	2	2	1	2	1	2	306	0.95	3.99	24.8	4.55	0.99	2.96	1.32	4.9	54	22	15
778	49	0	I63	175	100	2	2	2	2	2	2	2	2	2	2	2	2	2	0	4	1	3	4	1	1	2	1	2	2	2	21.5	2	2	2	2	0	2	346	0.81	2.48	24.2	5.03	1.24	2.21	5.8	4.3	51	17	21
779	78	0	I63	180	90	2	2	2	2	2	2	2	2	2	2	2	1	2	0	5	1	3	3	1	1	2	1	2	2	1	28.1	2	2	2	2	0	2	279	0.97	3.89	25.8	5.6	0.6	3.9	2.42	3.5	47	20	8
780	54	1	I63	160	100	2	2	2	2	2	2	2	2	2	2	4	2	2	1	4	1	3	3	1	1	2	2	2	2	2	23.5	2	2	2	2	0	2	212	0.94	4	28.1	4.21	0.95	2.55	1.56	6.7	87	82	114
781	76	1	I63	110	80	2	2	2	2	2	2	2	2	2	2	4	1	1	1	3	1	3	1	1	1	2	2	2	2	2	22.1	2	2	2	2	0	2	252	0.92	4.49	33	5.89	1.07	4.09	1.61	8.9	145	40	22
782	55	1	I63	150	90	2	2	2	2	2	2	2	2	2	2	2	2	2	0	5	1	4	4	1	1	2	2	2	1	2	23.4	2	2	2	2	0	2	190	0.99	3.21	27.3	6.32	1.05	3.81	3.21	4.9	84	26	31
783	63	0	I63	169	125	2	2	2	2	2	2	2	2	2	2	5	1	1	1	4	2		#NULL!	1	1	2	1	2	2	2	19.5	2	2	2	2	0	2	288	0.95	2.92	30.7	4.13	1.01	2.02	2.41	2.4	43	41	28
784	60	1	I63	150	100	2	2	2	2	2	2	2	2	2	2	4	1	1	0	2	1	1	2	1	1	2	2	2	1	2	24.7	2	2	2	2	0	2	412	1.01	2.2	27.3	4.66	0.83	1.5	5.13	3.5	79	14	17
785	40	1	I63	150	80	2	2	2	2	2	2	2	2	2	2	5	1	1	0	4	1	2	2	1	1	2	2	2	1	2	23.4	2	2	2	2	0	2	265	1.02	3.19	26.9	6.7	1.51	4.7	1.08	6.6	70	28	28
786	76	0	I63	180	90	2	2	2	2	2	2	2	2	2	2	3	1	2	0	5	1	3	4	1	1	2	1	1	2	1	28	2	2	2	2	0	2	247	0.91	4.75	27.3	8.6	1.63	5.19	3.94	6.5	65	27	29
787	62	1	I63	110	88	2	2	2	2	2	2	2	2	2	2	4	2	2	0	3	1	3	3	1	1	2	1	2	2	2	20.4	2	2	2	2	0	2	244	0.91	2.33	30.2	4.72	1.14	2.09	3.28	6.7	68	19	21
788	79	1	I63	159	86	2	2	2	2	2	2	2	2	2	2	4	1	1	0	5	1	3	2	1	1	2	1	2	2	2	24	2	2	2	2	0	2	162	0.91	2.76	28.3	3.74	0.97	2.3	1.03	3.1	49	46	53
789	71	1	I63	150	90	2	2	2	2	2	2	2	2	2	2	3	2	2	0	5	1	4	3	2	2	2	2	2	2	2	22.2	2	2	2	2	0	2	268	0.89	2.81	27.2	5.62	1.08	3.31	2.7	3.1	77	21	14
790	80	1	I63	140	80	2	2	2	2	2	2	2	2	2	2	4	2	2	0	5	1	3	3	2	2	2	2	2	2	2	24.2	2	2	2	2	0	2	135	1.18	2.13	30.3	5.2	0.91	3.4	2.6	3.8	92	29	13
791	85	0	I63	150	100	2	2	2	2	2	2	2	2	2	2	3	1	1	0	5	2		#NULL!	2	2	2	2	2	2	2	21.3	2	2	2	2	0	2	306	0.98	3.13	32.6	4.71	0.84	3.11	1.67	4.2	47	18	19
792	88	0	I63	140	80	2	2	2	2	2	2	2	2	2	2	3	1	2	1	5	2		#NULL!	1	1	2	2	2	2	2	21.3	2	2	2	2	0	2	345	0.92	3.34	30.9	4.86	1.02	2.71	2.48	3.8	86	24	18
793	59	1	I63	160	90	2	2	2	2	2	2	2	2	2	2	4	1	1	1	5	1	4	3	1	1	2	1	2	2	2	22.3	2	2	1	2	1	2	325	1.11	4.19	29.5	2.83	0.75	1.52	1.23	13.3	186	20	12
794	72	0	I63	130	80	2	2	2	2	2	2	2	2	2	2	5	1	1	1	4	1	3	4	2	2	2	2	2	2	2	21.3	2	2	2	2	0	2	366	0.97	2.9	25.6	3.78	0.93	2.48	0.81	3.4	46	12	9
795	83	0	I63	150	95	2	2	2	2	2	2	2	2	2	2	2	1	1	1	4	1	2	3	1	1	2	2	2	2	2	24.7	2	2	2	2	0	2	240	1.1	3.7	25.3	3.67	0.99	2.11	1.25	4.2	57	20	13
796	85	1	I63	130	80	2	2	2	2	2	2	2	2	2	2	4	1	2	0	3	1	1	4	1	1	2	2	2	2	2	24.3	2	2	2	2	0	2	353	0.98	2.88	28.5	7.4	1	3.4	5.2	5.1	48	21	12
797	68	1	I63	164	93	2	2	2	2	2	2	2	2	2	2	3	2	2	0	4	1	2	2	1	1	2	2	2	2	2	24.7	2	2	2	2	0	2	168	1	3.4	26.4	4.37	0.68	1.89	3.95	6.8	132	24	31
798	59	0	I63	190	100	2	2	2	2	2	2	2	2	2	2	4	1	1	0	5	1	2	4	1	1	2	1	2	2	1	26.7	2	2	2	2	0	2	324	0.97	3.31	26.7	5.4	0.98	3.2	4.7	4.5	46	28	33
799	65	1	I63	165	100	2	2	2	2	2	2	2	2	2	2	4	1	1	0	3	1	4	2	1	1	2	2	2	1	2	22.4	1	1	2	2	0	2	240	1.02	4.09	28	4.85	1.27	3.28	0.65	5.5	84	36	19
800	91	0	I63	180	100	2	2	2	2	2	2	2	2	2	2	2	1	2	0	4	1	2	4	1	1	2	2	2	2	2	20.2	2	2	2	2	0	2	273	0.91	4.31	27.7	6.98	1.06	4.75	2.57	4.5	45	14	14
801	54	1	I63	130	90	2	2	2	2	2	2	2	2	2	2	1	2	2	0	2	1	2	4	1	2	2	2	2	1	2	22.3	2	2	2	2	0	2	272	0.93	3.45	28.2	4.5	1.21	2.74	1.21	4.7	58	22	20
802	92	1	I63	110	60	2	2	2	2	2	2	2	2	2	2	2	2	2	0	2	1	3	4	1	2	2	2	2	2	2	23.1	2	2	1	2	0	2	310	0.96	3.45	42	4.27	0.98	2.29	2.21	5.9	95	26	13
803	57	1	I63	160	100	2	2	2	2	2	2	2	2	2	2	4	1	1	0	1	2	2	4	1	1	2	1	1	2	2	24.2	2	1	2	2	0	2	304	0.9	3.76	25.7	7.06	0.89	1.76	13.19	5.4	65	20	23
804	66	1	I63	150	80	2	2	2	2	2	2	2	2	2	2	4	1	2	0	1	1	1	2	1	1	2	2	2	2	2	23.1	2	2	2	2	0	2	214	0.9	2.2	27.2	4.5	1.32	2.98	1.53	5	66	21	16
805	72	1	I63	190	80	2	2	2	2	2	2	2	2	2	2	5	1	1	0	5	2		#NULL!	1	2	2	1	2	2	2	24.2	2	2	1	2	0	2	145	1.14	4.21	28.6	3.82	1.09	2.26	1.03	4.1	83	30	27
806	47	1	I63	120	70	2	2	2	2	2	2	2	2	2	2	3	2	2	0	2	2		#NULL!	1	2	2	1	2	2	2	21.9	2	2	2	2	0	2	177	1.17	2.05	28.3	5.47	0.64	0.78	12.65	4	75	135	102
807	69	1	I63	150	80	2	2	2	2	2	2	2	2	2	2	4	1	1	0	2	2		#NULL!	1	2	2	1	2	2	2	23.4	2	2	2	2	0	2	299	0.94	3.12	43	4.08	0.87	2.57	1.41	4.3	71	16	21
808	69	0	I63	140	80	2	2	2	2	2	2	2	2	2	2	5	1	1	0	1	2		#NULL!	1	1	1	2	2	2	1	26.6	2	1	2	2	0	2	238	1.16	3.49	32.3	3.54	1.11	1.91	1.14	6	101	126	163
809	64	0	I63	200	130	2	2	2	2	2	2	2	2	2	2	4	1	1	1	1	2		#NULL!	1	1	2	2	1	2	2	23.2	2	2	2	2	0	2	201	0.9	3.8	37.7	7.19	1	5.04	4.58	6.4	55	19	25
810	76	0	I63	170	90	2	2	2	2	2	2	2	2	2	2	3	1	1	1	2	2		#NULL!	1	1	2	1	2	2	2	23	2	2	2	2	0	2	208	0.92	2.88	21.9	4.8	1.2	2.95	1.43	8.5	62	37	35
811	61	0	I63	160	90	2	2	2	2	2	2	2	2	2	2	5	1	1	0	1	1	1	2	1	1	2	2	2	2	2	18.7	2	2	2	2	0	2	286	0.81	3.12	24.1	4.27	0.89	2.33	2.3	5.3	50	17	31
812	67	0	I63	140	80	2	2	2	2	2	2	2	2	2	2	3	1	1	0	3	2		#NULL!	1	1	2	2	2	2	2	22.3	2	2	2	2	0	2	380	0.97	4.37	26.4	6.1	1.28	4.24	1.27	6.4	48	25	19
813	66	0	I63	170	90	2	2	2	2	2	2	2	2	2	2	3	1	1	1	1	2		#NULL!	1	1	2	2	2	1	2	23.4	2	2	2	2	0	2	244	1.02	2.96	30.2	4.51	0.97	2.83	1.56	6.4	101	24	17
814	70	0	I63	180	90	2	2	2	2	2	2	2	2	2	2	5	1	1	1	2	2		#NULL!	1	1	2	1	2	2	1	26.2	2	2	2	2	0	2	375	1.06	4.55	32.2	4.21	0.9	2.09	2.69	8.4	64	19	18
815	65	1	I63	140	70	2	2	2	2	2	2	2	2	2	2	4	1	1	0	1	2		#NULL!	1	1	2	2	2	2	2	22.7	2	2	1	2	1	2	228	1.04	2.93	30.3	4.92	0.9	2.18	4.05	3.6	72	20	27
816	60	0	I63	115	80	2	2	2	2	2	2	2	2	2	2	5	1	2	0	1	2		#NULL!	1	2	2	2	2	2	2	23.9	2	2	1	2	0	2	296	1.09	2.8	29	3.19	0.94	1.43	1.8	2.7	35	27	29
817	73	1	I63	170	100	2	2	2	2	2	2	2	2	2	2	5	1	1	0	2	2		#NULL!	1	1	2	2	2	2	2	23.7	2	2	1	2	0	2	239	1.06	2.54	29	4.63	0.78	2.51	2.94	8.1	69	25	19
818	53	1	I63	160	90	2	2	2	2	2	2	2	2	2	2	5	1	1	1	5	2		#NULL!	1	1	2	2	1	2	2	23	2	2	2	2	0	2	303	0.92	3.56	27.1	5.08	1.44	2.83	1.78	3.9	77	11	10
819	64	1	I63	150	100	2	2	2	2	2	2	2	2	2	2	4	1	1	1	1	2		#NULL!	1	1	2	2	2	2	2	21.6	2	2	2	2	0	2	165	0.92	2.08	27.3	5.46	0.83	2.86	3.89	5	87	23	25
820	82	1	I63	170	90	2	2	2	2	2	2	2	2	2	2	5	2	1	1	1	2		#NULL!	1	2	2	2	2	1	2	21.5	2	2	2	2	0	2	254	0.96	2.51	30.9	2.75	1.07	1.26	0.92	6.2	146	32	23
821	65	1	I63	170	99	2	2	2	2	2	2	2	2	2	2	5	2	1	1	1	2		#NULL!	1	2	2	2	2	1	1	26.2	2	2	2	2	0	2	299	1.01	2.91	39.8	2.87	0.85	1.72	0.66	4.6	99	27	12
822	56	1	I63	150	100	2	2	2	2	2	2	2	2	2	2	3	1	1	1	1	1	1	3	1	1	2	2	2	2	2	24.9	2	2	2	2	0	2	285	0.92	4.39	28.4	5.14	0.73	2.72	3.72	3.2	75	22	20
823	68	1	I63	140	90	2	2	2	2	2	2	2	2	2	2	4	1	1	1	2	2		#NULL!	1	1	2	1	2	1	2	23.7	2	2	2	2	0	2	339	0.93	3.71	27.5	4.98	1.09	3.02	1.92	4	79	33	23
824	69	1	I63	115	80	2	2	2	2	2	2	2	2	2	2	4	2	1	1	2	2		#NULL!	1	1	1	2	2	1	2	21.7	2	2	2	2	0	2	86	1.06	2.58	38.2	3.22	1.34	1.27	1.35	6	104	41	41
825	65	1	I63	150	90	2	2	2	2	2	2	2	2	2	2	5	1	1	1	1	2		#NULL!	1	2	2	1	2	1	1	26.1	2	2	2	2	0	2	207	0.97	3.47	30.2	4.23	1.4	2.23	1.33	5.7	92	24	24
826	52	1	I63	170	90	2	2	2	2	2	2	2	2	2	2	5	1	1	1	1	2		#NULL!	1	1	2	2	2	1	2	21.3	2	2	2	2	0	2	209	1	3.25	30.8	3.72	1.24	2.15	0.73	7	89	19	14
827	58	1	I63	130	80	2	2	2	2	2	2	2	2	2	2	5	1	1	1	1	2		#NULL!	1	1	2	2	2	2	2	24.3	2	2	2	2	0	2	211	0.99	3.84	30.4	5.64	0.96	3.68	2.19	4	76	19	15
828	70	1	I63	150	80	2	2	2	2	2	2	2	2	2	2	3	1	2	0	1	1	1	2	1	2	2	2	2	1	2	17	2	2	2	2	0	2	247	0.86	3.66	29.1	4.55	1.22	2.84	1.08	6.5	75	21	13
829	75	0	I63	160	90	2	2	2	2	2	2	2	2	2	2	4	1	1	1	2	1	3	2	1	1	2	2	2	2	2	24.5	2	2	2	2	0	2	252	0.89	3.53	26.6	4.55	1.39	2.66	1.09	8.3	123	24	20
830	67	1	I63	140	100	1	1	2	2	2	2	2	2	2	2	5	1	1	0	4	2		#NULL!	1	1	2	2	2	1	2	24	2	2	2	2	0	2	261	0.99	2.64	25.4	4.86	1.44	2.91	1.13	6.4	95	26	19
831	73	1	I63	140	70	2	2	2	2	2	2	2	2	2	2	4	1	1	0	1	1	2	4	1	2	2	1	2	2	2	24.5	2	2	2	2	0	2	250	0.89	4.5	27.1	6.75	1.44	4.37	2.07	6.7	85	8	11
832	64	0	I63	150	90	2	2	2	2	2	2	2	2	2	2	4	1	1	0	1	1	1	3	1	1	2	2	2	2	2	19.9	2	2	2	2	0	2	191	0.96	4.07	29.7	5.43	1.27	3.48	1.5	4.3	82	16	10
833	89	1	I63	150	90	2	2	2	2	2	2	2	2	2	2	3	1	1	1	2	1	1	3	2	2	2	2	2	2	2	24.2	2	2	2	2	0	2	324	1.04	4.41	24.6	6.77	1.33	4.15	4.78	4.9	63	35	24
834	74	0	I63	140	90	2	2	2	2	2	2	2	2	2	2	4	1	1	0	1	1	2	4	1	1	2	2	2	2	2	24.7	2	2	2	2	0	2	380	1.11	3.32	29	7.4	2.1	3.8	4.2	7.6	82	24	30
835	64	1	I63	180	100	2	2	2	2	2	2	2	2	2	2	2	2	2	0	1	1	1	4	1	1	2	2	2	1	2	22	2	2	2	2	0	2	156	0.97	2.91	28.5	3.76	0.94	2.3	1.15	5	101	14	22
836	67	1	I63	140	80	2	2	2	2	2	2	2	2	2	2	4	1	1	0	2	1	1	4	1	1	2	2	2	1	2	24.3	2	2	2	2	0	2	378	1.03	3.99	31.5	4.72	1.3	2.87	1.21	6.1	67	28	18
837	45	1	I63	150	100	2	2	2	2	2	2	2	2	2	2	5	1	1	0	1	1	4	4	1	1	2	2	2	2	1	26.4	2	2	2	2	0	2	265	1.01	4	35	5.5	1.13	3.52	1.86	6.1	86	27	17
838	66	0	I63	190	100	2	2	2	2	2	2	2	2	2	2	2	1	1	1	4	1	1	4	1	1	2	2	2	2	2	24.4	2	2	2	2	0	2	371	0.97	4.11	24.9	5.34	1.33	3.5	1.13	5.3	72	29	18
839	89	0	I63	180	125	2	2	2	2	2	2	2	2	2	2	4	1	1	0	3	1	1	4	1	1	1	2	2	2	2	20.5	1	2	2	2	0	2	181	0.95	3.85	29.3	3.95	1.22	2.13	1.33	5.6	71	27	17
[truncated: 300 more columns]
